# Supplementary material for: Enteropathogenic Escherichia coli remodels host endosomes to promote endocytic turnover and breakdown of surface polarity
Source: PLoS Pathog. 2019 Jun 26;15(6):e1007851. doi: 10.1371/journal.ppat.1007851 (PMC6615643; doi:10.1371/journal.ppat.1007851)
Supplement: S6 Table — (XLSX) [file ppat.1007851.s021.xlsx]

## Sheet: Sheet1
Uniprot AC	Uniprot ID	Protein names	Gene names	Organism	Sum of peptides (Razor+unique), Control	Sum of peptides (Razor+unique), EspF	LFQ intensity control-1	LFQ intensity control-2	LFQ intensity control-3	LFQ intensity control-4	LFQ intensity EspF-1	LFQ intensity EspF-2	LFQ intensity EspF-3	LFQ intensity EspF-4	difference (median) (EspF-control)	p-value	Fold change	Gene ontology (biological process)
O52152_ECOLX	O52152 (WP_012579019.1)	LEE-encoded effector EspF	espF ERS150873_02466	Escherichia coli	5	70	17.6096	17.6096	17.6096	29.7571	36.3688	37.9956	37.3134	37.481	19.7876	0.000220721	904999	pathogenesis (GO:0009405)
SNX9_HUMAN	Q9Y5X1	Sorting nexin-9 (SH3 and PX domain-containing protein 1) (Protein SDP1) (SH3 and PX domain-containing protein 3A)	SNX9 SH3PX1 SH3PXD3A	Homo sapiens (Human)	3	97	17.6096	17.6096	27.6317	17.6096	35.6171	31.4646	32.6946	30.9989	14.47	0.000612757	22692.9	cleavage furrow formation [GO:0036089]; endocytosis [GO:0006897]; endosomal transport [GO:0016197]; intracellular protein transport [GO:0006886]; lipid tube assembly [GO:0060988]; membrane organization [GO:0061024]; mitotic cytokinesis [GO:0000281]; plasma membrane tubulation [GO:0097320]; positive regulation of GTPase activity [GO:0043547]; positive regulation of membrane protein ectodomain prot…
SNX18_HUMAN	Q96RF0	Sorting nexin-18 (SH3 and PX domain-containing protein 3B) (Sorting nexin-associated Golgi protein 1)	SNX18 SH3PXD3B SNAG1	Homo sapiens (Human)	1	56	17.6096	17.6096	17.6096	17.6096	31.84	30.213	31.0542	29.8724	13.024	2.59973e-09	8329.29	cleavage furrow formation [GO:0036089]; endocytosis [GO:0006897]; endosomal transport [GO:0016197]; mitotic cytokinesis [GO:0000281]; positive regulation of GTPase activity [GO:0043547]; protein transport [GO:0015031]
SNX33_HUMAN	Q8WV41	Sorting nexin-33 (SH3 and PX domain-containing protein 3)	SNX33 SH3PX3 SH3PXD3C SNX30	Homo sapiens (Human)	2	59	17.6096	17.6096	17.6096	26.4375	33.679	29.1196	30.4986	29.1646	12.222	0.00085363	4777.21	cleavage furrow formation [GO:0036089]; endocytosis [GO:0006897]; endosomal transport [GO:0016197]; endosome organization [GO:0007032]; intracellular protein transport [GO:0006886]; macropinocytosis [GO:0044351]; mitotic cytokinesis [GO:0000281]; negative regulation of endocytosis [GO:0045806]; negative regulation of protein localization to cell surface [GO:2000009]; plasma membrane tubulation [G…
WIPF1_HUMAN	O43516	WAS/WASL-interacting protein family member 1 (Protein PRPL-2) (Wiskott-Aldrich syndrome protein-interacting protein) (WASP-interacting protein)	WIPF1 WASPIP WIP	Homo sapiens (Human)	0	9	17.6096	17.6096	17.6096	17.6096	28.4355	17.6096	28.511	17.6096	5.41294	0.044704	42.6046	actin filament-based movement [GO:0030048]; actin polymerization or depolymerization [GO:0008154]; Fc-gamma receptor signaling pathway involved in phagocytosis [GO:0038096]; protein-containing complex assembly [GO:0065003]; response to other organism [GO:0051707]
EWS_HUMAN	Q01844	RNA-binding protein EWS (EWS oncogene) (Ewing sarcoma breakpoint region 1 protein)	EWSR1 EWS	Homo sapiens (Human)	7	9	17.6096	30.7116	17.6096	17.6096	17.6096	30.6739	28.2447	17.6096	5.31752	0.282426	39.8779	regulation of transcription, DNA-templated [GO:0006355]; transcription, DNA-templated [GO:0006351]
WASL_HUMAN	O00401	Neural Wiskott-Aldrich syndrome protein (N-WASP)	WASL	Homo sapiens (Human)	0	36	17.6096	17.6096	17.6096	17.6096	30.7002	28.1233	28.14	17.6096	10.522	0.00539468	1470.43	actin polymerization or depolymerization [GO:0008154]; cell division [GO:0051301]; cellular protein-containing complex localization [GO:0034629]; dendritic spine morphogenesis [GO:0060997]; ephrin receptor signaling pathway [GO:0048013]; Fc-gamma receptor signaling pathway involved in phagocytosis [GO:0038096]; membrane organization [GO:0061024]; negative regulation of lymphocyte migration [GO:20…
RL27A_HUMAN	P46776	60S ribosomal protein L27a (Large ribosomal subunit protein uL15)	RPL27A	Homo sapiens (Human)	7	8	28.8277	17.6096	17.6096	28.309	29.625	27.9671	17.6096	28.5838	5.31612	0.202409	39.8393	cytoplasmic translation [GO:0002181]; nuclear-transcribed mRNA catabolic process, nonsense-mediated decay [GO:0000184]; SRP-dependent cotranslational protein targeting to membrane [GO:0006614]; translation [GO:0006412]; translational initiation [GO:0006413]
TRI41_HUMAN	Q8WV44	E3 ubiquitin-protein ligase TRIM41 (EC 2.3.2.27) (RING finger-interacting protein with C kinase) (RINCK) (RING-type E3 ubiquitin transferase TRIM41) (Tripartite motif-containing protein 41)	TRIM41 RINCK	Homo sapiens (Human)	11	17	26.4772	17.6096	17.6096	26.533	27.8738	17.6096	28.7055	26.8109	5.29894	0.150221	39.3676	protein ubiquitination [GO:0016567]
TCOF_HUMAN	Q13428	Treacle protein (Treacher Collins syndrome protein)	TCOF1	Homo sapiens (Human)	6	9	17.6096	28.1147	17.6096	17.6096	27.1333	28.7072	17.6096	17.6096	4.76183	0.253167	27.1302	neural crest cell development [GO:0014032]; neural crest formation [GO:0014029]; regulation of translation [GO:0006417]; skeletal system development [GO:0001501]
RL18A_HUMAN	Q02543	60S ribosomal protein L18a (Large ribosomal subunit protein eL20)	RPL18A	Homo sapiens (Human)	11	8	28.0237	17.6096	17.6096	27.3444	28.0791	27.1159	17.6096	17.6096	-0.114243	0.490234	0.923867	cytoplasmic translation [GO:0002181]; nuclear-transcribed mRNA catabolic process, nonsense-mediated decay [GO:0000184]; SRP-dependent cotranslational protein targeting to membrane [GO:0006614]; translation [GO:0006412]; translational initiation [GO:0006413]
RL28_HUMAN	P46779	60S ribosomal protein L28 (Large ribosomal subunit protein eL28)	RPL28	Homo sapiens (Human)	10	10	29.095	17.6096	17.6096	17.6096	29.2357	26.6988	17.6096	17.6096	4.54459	0.285652	23.3377	nuclear-transcribed mRNA catabolic process, nonsense-mediated decay [GO:0000184]; SRP-dependent cotranslational protein targeting to membrane [GO:0006614]; translation [GO:0006412]; translational initiation [GO:0006413]
PRDX6_HUMAN	P30041	Peroxiredoxin-6 (EC 1.11.1.15) (1-Cys peroxiredoxin) (1-Cys PRX) (24 kDa protein) (Acidic calcium-independent phospholipase A2) (aiPLA2) (EC 3.1.1.4) (Antioxidant protein 2) (Liver 2D page spot 40) (Non-selenium glutathione peroxidase) (NSGPx) (Red blood cells page spot 12)	PRDX6 AOP2 KIAA0106	Homo sapiens (Human)	10	11	27.6473	17.6096	17.6096	17.6096	26.6288	28.031	17.6096	17.6096	4.50959	0.256921	22.7783	cell redox homeostasis [GO:0045454]; cellular oxidant detoxification [GO:0098869]; glycerophospholipid catabolic process [GO:0046475]; hydrogen peroxide catabolic process [GO:0042744]; neutrophil degranulation [GO:0043312]; positive regulation of mRNA splicing, via spliceosome [GO:0048026]; response to oxidative stress [GO:0006979]
TIF1B_HUMAN	Q13263	Transcription intermediary factor 1-beta (TIF1-beta) (E3 SUMO-protein ligase TRIM28) (EC 2.3.2.27) (KRAB-associated protein 1) (KAP-1) (KRAB-interacting protein 1) (KRIP-1) (Nuclear corepressor KAP-1) (RING finger protein 96) (RING-type E3 ubiquitin transferase TIF1-beta) (Tripartite motif-containing protein 28)	TRIM28 KAP1 RNF96 TIF1B	Homo sapiens (Human)	5	8	17.6096	26.8109	17.6096	17.6096	17.6096	26.7895	26.5808	17.6096	4.48556	0.245351	22.402	chromatin organization [GO:0006325]; convergent extension involved in axis elongation [GO:0060028]; DNA methylation involved in embryo development [GO:0043045]; DNA repair [GO:0006281]; embryo implantation [GO:0007566]; embryonic placenta morphogenesis [GO:0060669]; epithelial to mesenchymal transition [GO:0001837]; innate immune response [GO:0045087]; negative regulation of DNA demethylation [GO…
RL5_HUMAN	P46777	60S ribosomal protein L5 (Large ribosomal subunit protein uL18)	RPL5 MSTP030	Homo sapiens (Human)	14	13	28.7433	17.6096	17.6096	27.5396	29.7869	26.1969	17.6096	17.6096	-0.671354	0.474368	0.627917	negative regulation of protein neddylation [GO:2000435]; negative regulation of ubiquitin-dependent protein catabolic process [GO:2000059]; negative regulation of ubiquitin protein ligase activity [GO:1904667]; nuclear-transcribed mRNA catabolic process, nonsense-mediated decay [GO:0000184]; positive regulation of gene expression [GO:0010628]; positive regulation of translation [GO:0045727]; prot…
RL34_HUMAN	P49207	60S ribosomal protein L34 (Large ribosomal subunit protein eL34)	RPL34	Homo sapiens (Human)	7	8	26.6415	17.6096	17.6096	17.6096	25.9222	25.9126	17.6096	26.9873	8.30774	0.0713589	316.868	nuclear-transcribed mRNA catabolic process, nonsense-mediated decay [GO:0000184]; ribosome biogenesis [GO:0042254]; SRP-dependent cotranslational protein targeting to membrane [GO:0006614]; translation [GO:0006412]; translational initiation [GO:0006413]
LMNA_HUMAN	P02545	Prelamin-A/C [Cleaved into: Lamin-A/C (70 kDa lamin) (Renal carcinoma antigen NY-REN-32)]	LMNA LMN1	Homo sapiens (Human)	5	13	17.6096	27.1669	17.6096	17.6096	25.8429	27.1213	17.6096	17.6096	4.11662	0.270473	17.347	cellular protein localization [GO:0034613]; cellular response to hypoxia [GO:0071456]; establishment or maintenance of microtubule cytoskeleton polarity [GO:0030951]; IRE1-mediated unfolded protein response [GO:0036498]; mitotic nuclear envelope reassembly [GO:0007084]; muscle organ development [GO:0007517]; negative regulation of cardiac muscle hypertrophy in response to stress [GO:1903243]; neg…
TRIPB_HUMAN	Q15643	Thyroid receptor-interacting protein 11 (TR-interacting protein 11) (TRIP-11) (Clonal evolution-related gene on chromosome 14 protein) (Golgi-associated microtubule-binding protein 210) (GMAP-210) (Trip230)	TRIP11 CEV14	Homo sapiens (Human)	21	20	17.6096	29.0051	17.6096	17.6096	25.5903	28.7843	17.6096	17.6096	3.99033	0.315147	15.8931	chondrocyte differentiation involved in endochondral bone morphogenesis [GO:0003413]; Golgi organization [GO:0007030]; inner ear receptor cell stereocilium organization [GO:0060122]; intraciliary transport involved in cilium assembly [GO:0035735]; protein glycosylation [GO:0006486]; transcription by RNA polymerase II [GO:0006366]; ventricular septum development [GO:0003281]
DDX5_HUMAN	P17844	Probable ATP-dependent RNA helicase DDX5 (EC 3.6.4.13) (DEAD box protein 5) (RNA helicase p68)	DDX5 G17P1 HELR HLR1	Homo sapiens (Human)	8	7	25.7913	17.6096	17.6096	17.6096	25.1279	25.6352	17.6096	17.6096	3.75911	0.259093	13.5396	alternative mRNA splicing, via spliceosome [GO:0000380]; androgen receptor signaling pathway [GO:0030521]; BMP signaling pathway [GO:0030509]; epithelial to mesenchymal transition [GO:0001837]; intracellular estrogen receptor signaling pathway [GO:0030520]; intrinsic apoptotic signaling pathway by p53 class mediator [GO:0072332]; mRNA splicing, via spliceosome [GO:0000398]; mRNA transcription [GO…
GRP75_HUMAN	P38646	Stress-70 protein, mitochondrial (75 kDa glucose-regulated protein) (GRP-75) (Heat shock 70 kDa protein 9) (Mortalin) (MOT) (Peptide-binding protein 74) (PBP74)	HSPA9 GRP75 HSPA9B mt-HSP70	Homo sapiens (Human)	19	23	28.505	25.6094	25.6327	25.1857	30.3058	28.8989	27.5836	27.5256	2.62022	0.0186851	6.14842	erythrocyte differentiation [GO:0030218]; interleukin-12-mediated signaling pathway [GO:0035722]; iron-sulfur cluster assembly [GO:0016226]; negative regulation of apoptotic process [GO:0043066]; negative regulation of erythrocyte differentiation [GO:0045647]; negative regulation of hematopoietic stem cell differentiation [GO:1902037]; protein export from nucleus [GO:0006611]; protein folding [GO…
TCPB_HUMAN	P78371	T-complex protein 1 subunit beta (TCP-1-beta) (CCT-beta)	CCT2 99D8.1 CCTB	Homo sapiens (Human)	21	15	26.199	29.1189	17.6096	17.6096	28.452	28.8256	17.6096	17.6096	1.12647	0.452643	2.18324	binding of sperm to zona pellucida [GO:0007339]; chaperone-mediated protein complex assembly [GO:0051131]; chaperone mediated protein folding independent of cofactor [GO:0051086]; neutrophil degranulation [GO:0043312]; positive regulation of establishment of protein localization to telomere [GO:1904851]; positive regulation of protein localization to Cajal body [GO:1904871]; positive regulation o…
FUS_HUMAN	P35637	RNA-binding protein FUS (75 kDa DNA-pairing protein) (Oncogene FUS) (Oncogene TLS) (POMp75) (Translocated in liposarcoma protein)	FUS TLS	Homo sapiens (Human)	16	16	25.5907	32.3224	17.6096	17.6096	17.6096	32.5143	27.6812	17.6096	1.04522	0.472117	2.06369	cellular response to calcium ion [GO:0071277]; mRNA splicing, via spliceosome [GO:0000398]; regulation of transcription, DNA-templated [GO:0006355]
BIP_HUMAN	P11021	Endoplasmic reticulum chaperone BiP (EC 3.6.4.10) (78 kDa glucose-regulated protein) (GRP-78) (Binding-immunoglobulin protein) (BiP) (Heat shock protein 70 family protein 5) (HSP70 family protein 5) (Heat shock protein family A member 5) (Immunoglobulin heavy chain-binding protein)	HSPA5 GRP78	Homo sapiens (Human)	20	40	29.1912	27.1385	17.6096	17.6096	31.4315	29.1338	28.2721	27.7138	6.32889	0.0317005	80.3867	ATF6-mediated unfolded protein response [GO:0036500]; cellular response to antibiotic [GO:0071236]; cellular response to calcium ion [GO:0071277]; cellular response to cAMP [GO:0071320]; cellular response to drug [GO:0035690]; cellular response to gamma radiation [GO:0071480]; cellular response to glucose starvation [GO:0042149]; cellular response to interleukin-4 [GO:0071353]; cellular response …
RL32_HUMAN	P62910	60S ribosomal protein L32 (Large ribosomal subunit protein eL32)	RPL32 PP9932	Homo sapiens (Human)	10	12	28.2463	26.3521	17.6096	28.221	28.2786	26.0225	28.6935	28.331	1.01823	0.129559	2.02544	cellular response to dexamethasone stimulus [GO:0071549]; cytoplasmic translation [GO:0002181]; liver regeneration [GO:0097421]; nuclear-transcribed mRNA catabolic process, nonsense-mediated decay [GO:0000184]; SRP-dependent cotranslational protein targeting to membrane [GO:0006614]; translation [GO:0006412]; translational initiation [GO:0006413]
EF1D_HUMAN	P29692	Elongation factor 1-delta (EF-1-delta) (Antigen NY-CO-4)	EEF1D EF1D	Homo sapiens (Human)	25	18	27.9346	30.3706	26.863	26.5832	30.3036	29.7367	27.0187	17.6096	0.978915	0.321171	1.97098	cellular response to ionizing radiation [GO:0071479]; mRNA transcription [GO:0009299]; positive regulation of I-kappaB kinase/NF-kappaB signaling [GO:0043123]; regulation of cell death [GO:0010941]; regulation of transcription, DNA-templated [GO:0006355]; transcription, DNA-templated [GO:0006351]; translational elongation [GO:0006414]
RL30_HUMAN	P62888	60S ribosomal protein L30 (Large ribosomal subunit protein eL30)	RPL30	Homo sapiens (Human)	15	16	29.5438	27.0589	17.6096	28.3979	28.7763	27.0375	28.8367	26.9958	0.178495	0.192691	1.1317	antimicrobial humoral immune response mediated by antimicrobial peptide [GO:0061844]; cytoplasmic translation [GO:0002181]; defense response to Gram-negative bacterium [GO:0050829]; killing of cells of other organism [GO:0031640]; nuclear-transcribed mRNA catabolic process, nonsense-mediated decay [GO:0000184]; SRP-dependent cotranslational protein targeting to membrane [GO:0006614]; translation …
CH60_HUMAN	P10809	60 kDa heat shock protein, mitochondrial (EC 3.6.4.9) (60 kDa chaperonin) (Chaperonin 60) (CPN60) (Heat shock protein 60) (HSP-60) (Hsp60) (HuCHA60) (Mitochondrial matrix protein P1) (P60 lymphocyte protein)	HSPD1 HSP60	Homo sapiens (Human)	30	35	30.0388	27.8643	27.4027	27.171	29.6637	28.6647	29.4449	28.1639	1.42131	0.10979	2.67828	'de novo' protein folding [GO:0006458]; activation of cysteine-type endopeptidase activity involved in apoptotic process [GO:0006919]; apoptotic mitochondrial changes [GO:0008637]; B cell activation [GO:0042113]; B cell cytokine production [GO:0002368]; B cell proliferation [GO:0042100]; chaperone-mediated protein complex assembly [GO:0051131]; chaperone-mediated protein folding [GO:0061077]; int…
PCNP_HUMAN	Q8WW12	PEST proteolytic signal-containing nuclear protein (PCNP) (PEST-containing nuclear protein)	PCNP	Homo sapiens (Human)	4	4	26.2019	24.639	17.6096	17.6096	27.2394	25.1472	26.1994	17.6096	4.54898	0.170493	23.4087	cell cycle [GO:0007049]; proteasome-mediated ubiquitin-dependent protein catabolic process [GO:0043161]; protein ubiquitination [GO:0016567]
HS71B_HUMAN	P0DMV9	Heat shock 70 kDa protein 1B (Heat shock 70 kDa protein 2) (HSP70-2) (HSP70.2)	HSPA1B HSP72	Homo sapiens (Human)	29	42	28.8089	28.8132	17.6096	28.6571	30.726	30.3642	30.2451	29.2538	1.57165	0.0657961	2.97244	ATP metabolic process [GO:0046034]; cellular heat acclimation [GO:0070370]; cellular response to heat [GO:0034605]; cellular response to oxidative stress [GO:0034599]; mRNA catabolic process [GO:0006402]; negative regulation of apoptotic process [GO:0043066]; negative regulation of cell death [GO:0060548]; negative regulation of cell growth [GO:0030308]; negative regulation of cell proliferation …
NUFP2_HUMAN	Q7Z417	Nuclear fragile X mental retardation-interacting protein 2 (82 kDa FMRP-interacting protein) (82-FIP) (Cell proliferation-inducing gene 1 protein) (FMRP-interacting protein 2)	NUFIP2 KIAA1321 PIG1	Homo sapiens (Human)	11	12	28.6113	27.4943	17.6096	27.5911	29.229	27.1726	29.0149	28.4001	1.16478	0.105357	2.242	RNA binding (GO:0003723)
UBF1_HUMAN	P17480	Nucleolar transcription factor 1 (Autoantigen NOR-90) (Upstream-binding factor 1) (UBF-1)	UBTF UBF UBF1	Homo sapiens (Human)	35	57	27.9369	30.2543	26.029	25.506	29.3031	31.1938	28.1145	27.2619	1.72584	0.129157	3.30772	positive regulation of transcription by RNA polymerase I [GO:0045943]; regulation of transcription by RNA polymerase I [GO:0006356]; termination of RNA polymerase I transcription [GO:0006363]; transcription by RNA polymerase I [GO:0006360]; transcription initiation from RNA polymerase I promoter [GO:0006361]
TERA_HUMAN	P55072	Transitional endoplasmic reticulum ATPase (TER ATPase) (EC 3.6.4.6) (15S Mg(2+)-ATPase p97 subunit) (Valosin-containing protein) (VCP)	VCP	Homo sapiens (Human)	30	25	24.7381	31.6615	17.6096	17.6096	17.6096	30.6603	26.0842	17.6096	0.67306	0.486667	1.59445	activation of cysteine-type endopeptidase activity involved in apoptotic process [GO:0006919]; aggresome assembly [GO:0070842]; ATP metabolic process [GO:0046034]; autophagosome maturation [GO:0097352]; autophagy [GO:0006914]; cellular response to DNA damage stimulus [GO:0006974]; DNA repair [GO:0006281]; double-strand break repair [GO:0006302]; endoplasmic reticulum stress-induced pre-emptive qu…
NP1L1_HUMAN	P55209	Nucleosome assembly protein 1-like 1 (NAP-1-related protein) (hNRP)	NAP1L1 NRP	Homo sapiens (Human)	5	5	25.3968	26.9187	17.6096	17.6096	26.7412	26.9164	17.6096	17.6096	0.672224	0.460756	1.59353	DNA replication [GO:0006260]; nucleosome assembly [GO:0006334]; positive regulation of cell proliferation [GO:0008284]
RL7A_HUMAN	P62424	60S ribosomal protein L7a (Large ribosomal subunit protein eL8) (PLA-X polypeptide) (Surfeit locus protein 3)	RPL7A SURF-3 SURF3	Homo sapiens (Human)	36	37	29.5912	27.6375	28.1356	28.623	29.4035	28.1619	29.5631	29.2109	0.927904	0.106643	1.90251	maturation of LSU-rRNA [GO:0000470]; nuclear-transcribed mRNA catabolic process, nonsense-mediated decay [GO:0000184]; SRP-dependent cotranslational protein targeting to membrane [GO:0006614]; translation [GO:0006412]; translational initiation [GO:0006413]
XRCC6_HUMAN	P12956	X-ray repair cross-complementing protein 6 (EC 3.6.4.-) (EC 4.2.99.-) (5'-deoxyribose-5-phosphate lyase Ku70) (5'-dRP lyase Ku70) (70 kDa subunit of Ku antigen) (ATP-dependent DNA helicase 2 subunit 1) (ATP-dependent DNA helicase II 70 kDa subunit) (CTC box-binding factor 75 kDa subunit) (CTC75) (CTCBF) (DNA repair protein XRCC6) (Lupus Ku autoantigen protein p70) (Ku70) (Thyroid-lupus autoantige…	XRCC6 G22P1	Homo sapiens (Human)	14	19	27.5498	26.458	17.6096	29.8435	27.6605	26.2312	28.4712	30.5737	1.06196	0.145714	2.08776	activation of innate immune response [GO:0002218]; brain development [GO:0007420]; cellular hyperosmotic salinity response [GO:0071475]; cellular response to gamma radiation [GO:0071480]; cellular response to X-ray [GO:0071481]; DNA ligation [GO:0006266]; DNA recombination [GO:0006310]; double-strand break repair via classical nonhomologous end joining [GO:0097680]; double-strand break repair via…
RL10A_HUMAN	P62906	60S ribosomal protein L10a (CSA-19) (Large ribosomal subunit protein uL1) (Neural precursor cell expressed developmentally down-regulated protein 6) (NEDD-6)	RPL10A NEDD6	Homo sapiens (Human)	16	20	28.69	26.4722	26.8138	28.3715	27.9514	27.9017	29.338	29.0182	0.892146	0.0733879	1.85594	cytoplasmic translation [GO:0002181]; maturation of LSU-rRNA [GO:0000470]; nuclear-transcribed mRNA catabolic process, nonsense-mediated decay [GO:0000184]; response to ethanol [GO:0045471]; SRP-dependent cotranslational protein targeting to membrane [GO:0006614]; translation [GO:0006412]; translational initiation [GO:0006413]
HMGB1_HUMAN	P09429	High mobility group protein B1 (High mobility group protein 1) (HMG-1)	HMGB1 HMG1	Homo sapiens (Human)	7	8	25.956	28.1597	17.6096	17.6096	27.0873	28.5242	25.6901	17.6096	4.60587	0.215418	24.3503	activation of innate immune response [GO:0002218]; apoptotic cell clearance [GO:0043277]; apoptotic DNA fragmentation [GO:0006309]; autophagy [GO:0006914]; dendritic cell chemotaxis [GO:0002407]; DNA geometric change [GO:0032392]; DNA ligation involved in DNA repair [GO:0051103]; DNA recombination [GO:0006310]; DNA topological change [GO:0006265]; inflammatory response [GO:0006954]; inflammatory …
SARNP_HUMAN	P82979	SAP domain-containing ribonucleoprotein (Cytokine-induced protein of 29 kDa) (Nuclear protein Hcc-1) (Proliferation-associated cytokine-inducible protein CIP29)	SARNP HCC1 HSPC316	Homo sapiens (Human)	5	9	25.0779	25.6478	17.6096	17.6096	26.4332	26.1503	17.6096	17.6096	0.536206	0.441564	1.45015	mRNA 3'-end processing [GO:0031124]; mRNA export from nucleus [GO:0006406]; regulation of transcription, DNA-templated [GO:0006355]; regulation of translation [GO:0006417]; RNA export from nucleus [GO:0006405]; transcription, DNA-templated [GO:0006351]
TBA4A_HUMAN	P68366	Tubulin alpha-4A chain (Alpha-tubulin 1) (Testis-specific alpha-tubulin) (Tubulin H2-alpha) (Tubulin alpha-1 chain)	TUBA4A TUBA1	Homo sapiens (Human)	7	10	26.7525	26.1809	17.6096	17.6096	27.223	26.7773	27.2733	17.6096	5.10486	0.173165	34.4125	ciliary basal body-plasma membrane docking [GO:0097711]; G2/M transition of mitotic cell cycle [GO:0000086]; microtubule-based process [GO:0007017]; platelet degranulation [GO:0002576]; regulation of G2/M transition of mitotic cell cycle [GO:0010389]
RL7_HUMAN	P18124	60S ribosomal protein L7 (Large ribosomal subunit protein uL30)	RPL7	Homo sapiens (Human)	25	22	29.4198	27.5258	27.9639	28.5026	29.8083	27.2957	28.9713	28.7499	0.627319	0.26561	1.54469	cytoplasmic translation [GO:0002181]; maturation of LSU-rRNA from tricistronic rRNA transcript (SSU-rRNA, 5.8S rRNA, LSU-rRNA) [GO:0000463]; nuclear-transcribed mRNA catabolic process, nonsense-mediated decay [GO:0000184]; ribosomal large subunit biogenesis [GO:0042273]; rRNA processing [GO:0006364]; SRP-dependent cotranslational protein targeting to membrane [GO:0006614]; translation [GO:0006412…
H4_HUMAN	P62805	Histone H4	HIST1H4A H4/A H4FA; HIST1H4B H4/I H4FI; HIST1H4C H4/G H4FG; HIST1H4D H4/B H4FB; HIST1H4E H4/J H4FJ; HIST1H4F H4/C H4FC; HIST1H4H H4/H H4FH; HIST1H4I H4/M H4FM; HIST1H4J H4/E H4FE; HIST1H4K H4/D H4FD; HIST1H4L H4/K H4FK; HIST2H4A H4/N H4F2 H4FN HIST2H4; HIST2H4B H4/O H4FO; HIST4H4	Homo sapiens (Human)	6	9	26.7161	17.6096	27.0628	17.6096	27.7121	17.6096	28.3606	17.6096	0.498034	0.441448	1.41229	cellular protein metabolic process [GO:0044267]; CENP-A containing nucleosome assembly [GO:0034080]; chromatin silencing at rDNA [GO:0000183]; DNA replication-dependent nucleosome assembly [GO:0006335]; DNA replication-independent nucleosome assembly [GO:0006336]; DNA-templated transcription, initiation [GO:0006352]; double-strand break repair via nonhomologous end joining [GO:0006303]; negative …
RS23_HUMAN	P62266	40S ribosomal protein S23 (Small ribosomal subunit protein uS12)	RPS23	Homo sapiens (Human)	8	9	27.7873	26.0487	17.6096	17.6096	27.1892	26.0777	27.0397	17.6096	4.72952	0.216217	26.5295	cytoplasmic translation [GO:0002181]; maintenance of translational fidelity [GO:1990145]; nuclear-transcribed mRNA catabolic process, nonsense-mediated decay [GO:0000184]; SRP-dependent cotranslational protein targeting to membrane [GO:0006614]; stress granule assembly [GO:0034063]; translation [GO:0006412]; translational initiation [GO:0006413]
RL29_HUMAN	P47914	60S ribosomal protein L29 (Cell surface heparin-binding protein HIP) (Large ribosomal subunit protein eL29)	RPL29	Homo sapiens (Human)	9	11	27.1076	17.6096	25.4604	25.9183	26.0598	26.4137	26.6557	26.1505	0.592755	0.134498	1.50812	cytoplasmic translation [GO:0002181]; embryo implantation [GO:0007566]; nuclear-transcribed mRNA catabolic process, nonsense-mediated decay [GO:0000184]; SRP-dependent cotranslational protein targeting to membrane [GO:0006614]; translation [GO:0006412]; translational initiation [GO:0006413]
VIME_HUMAN	P08670	Vimentin	VIM	Homo sapiens (Human)	24	21	24.2413	30.2123	23.9936	24.5301	24.5633	29.9801	25.1559	25.0277	0.706106	0.451624	1.6314	astrocyte development [GO:0014002]; Bergmann glial cell differentiation [GO:0060020]; cellular response to interferon-gamma [GO:0071346]; cytokine-mediated signaling pathway [GO:0019221]; intermediate filament organization [GO:0045109]; lens fiber cell development [GO:0070307]; muscle filament sliding [GO:0030049]; negative regulation of neuron projection development [GO:0010977]; positive regula…
RL22_HUMAN	P35268	60S ribosomal protein L22 (EBER-associated protein) (EAP) (Epstein-Barr virus small RNA-associated protein) (Heparin-binding protein HBp15) (Large ribosomal subunit protein eL22)	RPL22	Homo sapiens (Human)	13	19	27.025	29.6433	26.2435	25.9791	27.9297	31.4632	27.6258	27.1781	1.14352	0.170535	2.2092	alpha-beta T cell differentiation [GO:0046632]; cytoplasmic translation [GO:0002181]; nuclear-transcribed mRNA catabolic process, nonsense-mediated decay [GO:0000184]; SRP-dependent cotranslational protein targeting to membrane [GO:0006614]; translation [GO:0006412]; translational initiation [GO:0006413]
AR6P4_HUMAN	Q66PJ3	ADP-ribosylation factor-like protein 6-interacting protein 4 (ARL-6-interacting protein 4) (Aip-4) (HSP-975) (HSVI-binding protein) (SR-15) (SRp25) (SR-25) (Splicing factor SRrp37)	ARL6IP4	Homo sapiens (Human)	26	29	28.8664	29.7023	27.9878	28.3814	29.8574	29.7554	28.4053	27.949	0.456472	0.310633	1.37218	mRNA processing [GO:0006397]; RNA splicing [GO:0008380]
NPM_HUMAN	P06748	Nucleophosmin (NPM) (Nucleolar phosphoprotein B23) (Nucleolar protein NO38) (Numatrin)	NPM1 NPM	Homo sapiens (Human)	19	18	28.4082	29.4779	29.1788	30.1085	28.6614	30.0638	30.3726	30.2754	0.841239	0.117649	1.79159	cell aging [GO:0007569]; cellular response to UV [GO:0034644]; CENP-A containing nucleosome assembly [GO:0034080]; centrosome cycle [GO:0007098]; DNA repair [GO:0006281]; intracellular protein transport [GO:0006886]; negative regulation of apoptotic process [GO:0043066]; negative regulation of cell proliferation [GO:0008285]; negative regulation of centrosome duplication [GO:0010826]; negative re…
TRFE_HUMAN	P02787	Serotransferrin (Transferrin) (Beta-1 metal-binding globulin) (Siderophilin)	TF PRO1400	Homo sapiens (Human)	14	12	26.8841	27.7509	17.6096	17.6096	27.761	28.0255	17.6096	17.6096	0.43842	0.470577	1.35512	actin filament organization [GO:0007015]; activation of JUN kinase activity [GO:0007257]; cellular iron ion homeostasis [GO:0006879]; cellular protein metabolic process [GO:0044267]; cellular response to iron ion [GO:0071281]; ERK1 and ERK2 cascade [GO:0070371]; iron ion homeostasis [GO:0055072]; membrane organization [GO:0061024]; osteoclast differentiation [GO:0030316]; platelet degranulation […
DCAM_HUMAN	P17707	S-adenosylmethionine decarboxylase proenzyme (AdoMetDC) (SAMDC) (EC 4.1.1.50) [Cleaved into: S-adenosylmethionine decarboxylase alpha chain; S-adenosylmethionine decarboxylase beta chain]	AMD1 AMD	Homo sapiens (Human)	11	11	17.6096	26.0015	28.4362	28.0533	26.099	26.8599	28.6729	17.6096	-0.547934	0.485326	0.683999	polyamine metabolic process [GO:0006595]; S-adenosylmethioninamine biosynthetic process [GO:0006557]; S-adenosylmethionine metabolic process [GO:0046500]; spermidine biosynthetic process [GO:0008295]; spermine biosynthetic process [GO:0006597]
RL23A_HUMAN	P62750	60S ribosomal protein L23a (Large ribosomal subunit protein uL23)	RPL23A	Homo sapiens (Human)	10	9	26.9614	28.9375	31.0845	31.6768	17.6096	29.7734	31.6149	31.3895	0.570423	0.328182	1.48496	cell proliferation [GO:0008283]; nuclear-transcribed mRNA catabolic process, nonsense-mediated decay [GO:0000184]; ribosomal large subunit assembly [GO:0000027]; SRP-dependent cotranslational protein targeting to membrane [GO:0006614]; translation [GO:0006412]; translational initiation [GO:0006413]
AFAM_HUMAN	P43652	Afamin (Alpha-albumin) (Alpha-Alb)	AFM ALB2 ALBA	Homo sapiens (Human)	23	22	29.4587	31.3511	28.241	27.6368	30.2762	31.8168	27.6301	17.6096	0.103265	0.267529	1.0742	protein stabilization [GO:0050821]; protein transport within extracellular region [GO:0071693]; vitamin transport [GO:0051180]
THIO_HUMAN	P10599	Thioredoxin (Trx) (ATL-derived factor) (ADF) (Surface-associated sulphydryl protein) (SASP)	TXN TRDX TRX TRX1	Homo sapiens (Human)	8	10	26.8779	27.4354	17.6096	17.6096	27.8436	27.5841	27.6786	17.6096	5.38758	0.178318	41.8623	activation of protein kinase B activity [GO:0032148]; cell-cell signaling [GO:0007267]; cell proliferation [GO:0008283]; cell redox homeostasis [GO:0045454]; glycerol ether metabolic process [GO:0006662]; negative regulation of hydrogen peroxide-induced cell death [GO:1903206]; negative regulation of protein export from nucleus [GO:0046826]; negative regulation of transcription by RNA polymerase …
HSP7C_HUMAN	P11142	Heat shock cognate 71 kDa protein (Heat shock 70 kDa protein 8) (Lipopolysaccharide-associated protein 1) (LAP-1) (LPS-associated protein 1)	HSPA8 HSC70 HSP73 HSPA10	Homo sapiens (Human)	74	91	31.6808	31.1619	29.5028	29.2936	32.8156	31.953	31.3266	30.953	1.30739	0.0372436	2.47493	ATP metabolic process [GO:0046034]; cellular response to starvation [GO:0009267]; chaperone-mediated autophagy [GO:0061684]; chaperone-mediated autophagy translocation complex disassembly [GO:1904764]; chaperone-mediated protein transport involved in chaperone-mediated autophagy [GO:0061741]; cytokine-mediated signaling pathway [GO:0019221]; membrane organization [GO:0061024]; mRNA splicing, via …
HS105_HUMAN	Q92598	Heat shock protein 105 kDa (Antigen NY-CO-25) (Heat shock 110 kDa protein)	HSPH1 HSP105 HSP110 KIAA0201	Homo sapiens (Human)	10	17	27.043	27.1987	17.6096	17.6096	27.8309	28.226	17.6096	17.6096	0.393924	0.453427	1.31396	chaperone cofactor-dependent protein refolding [GO:0051085]; negative regulation of establishment of protein localization to mitochondrion [GO:1903748]; negative regulation of intrinsic apoptotic signaling pathway in response to hydrogen peroxide [GO:1903751]; negative regulation of p38MAPK cascade [GO:1903753]; positive regulation of MHC class I biosynthetic process [GO:0045345]; positive regula…
NUCL_HUMAN	P19338	Nucleolin (Protein C23)	NCL	Homo sapiens (Human)	45	50	30.2093	29.1736	28.5424	29.441	30.2932	28.5892	29.9328	30.1747	0.746496	0.174173	1.67771	angiogenesis [GO:0001525]; cellular response to epidermal growth factor stimulus [GO:0071364]; cellular response to leukemia inhibitory factor [GO:1990830]; negative regulation of translation [GO:0017148]; positive regulation of transcription by RNA polymerase II [GO:0045944]; positive regulation of transcription of nucleolar large rRNA by RNA polymerase I [GO:1901838]
RL17_HUMAN	P18621	60S ribosomal protein L17 (60S ribosomal protein L23) (Large ribosomal subunit protein uL22) (PD-1)	RPL17	Homo sapiens (Human)	18	16	29.1416	27.1125	17.6096	26.679	29.1213	27.8635	27.162	17.6096	0.617041	0.416162	1.53373	nuclear-transcribed mRNA catabolic process, nonsense-mediated decay [GO:0000184]; SRP-dependent cotranslational protein targeting to membrane [GO:0006614]; translation [GO:0006412]; translational initiation [GO:0006413]
RL38_HUMAN	P63173	60S ribosomal protein L38 (Large ribosomal subunit protein eL38)	RPL38	Homo sapiens (Human)	26	32	28.0435	30.2294	26.9639	27.882	28.7877	31.7412	28.4855	28.9539	0.908048	0.135628	1.8765	90S preribosome assembly [GO:0034463]; axial mesoderm development [GO:0048318]; cytoplasmic translation [GO:0002181]; middle ear morphogenesis [GO:0042474]; nuclear-transcribed mRNA catabolic process, nonsense-mediated decay [GO:0000184]; ossification [GO:0001503]; regulation of translation [GO:0006417]; ribonucleoprotein complex assembly [GO:0022618]; sensory perception of sound [GO:0007605]; sk…
RL21_HUMAN	P46778	60S ribosomal protein L21 (Large ribosomal subunit protein eL21)	RPL21	Homo sapiens (Human)	13	14	30.4616	17.6096	29.3164	29.1261	30.7867	17.6096	30.0279	30.1004	0.842913	0.394256	1.79367	nuclear-transcribed mRNA catabolic process, nonsense-mediated decay [GO:0000184]; SRP-dependent cotranslational protein targeting to membrane [GO:0006614]; translation [GO:0006412]; translational initiation [GO:0006413]
TBB5_HUMAN	P07437	Tubulin beta chain (Tubulin beta-5 chain)	TUBB TUBB5 OK/SW-cl.56	Homo sapiens (Human)	16	19	29.2516	30.0732	28.5753	17.6096	29.5336	29.9595	30.5485	29.7997	0.966163	0.105287	1.95364	cell division [GO:0051301]; cellular process [GO:0009987]; ciliary basal body-plasma membrane docking [GO:0097711]; cytoskeleton-dependent intracellular transport [GO:0030705]; G2/M transition of mitotic cell cycle [GO:0000086]; microtubule-based process [GO:0007017]; natural killer cell mediated cytotoxicity [GO:0042267]; neutrophil degranulation [GO:0043312]; regulation of G2/M transition of mi…
TBA1B_HUMAN	P68363	Tubulin alpha-1B chain (Alpha-tubulin ubiquitous) (Tubulin K-alpha-1) (Tubulin alpha-ubiquitous chain) [Cleaved into: Detyrosinated tubulin alpha-1B chain]	TUBA1B	Homo sapiens (Human)	65	69	31.497	31.7771	31.5487	31.3396	32.2402	31.809	32.2947	32.2093	0.701898	0.000953883	1.62664	cell division [GO:0051301]; cellular response to interleukin-4 [GO:0071353]; cytoskeleton-dependent intracellular transport [GO:0030705]; microtubule-based process [GO:0007017]; microtubule cytoskeleton organization [GO:0000226]
RL3_HUMAN	P39023	60S ribosomal protein L3 (HIV-1 TAR RNA-binding protein B) (TARBP-B) (Large ribosomal subunit protein uL3)	RPL3 OK/SW-cl.32	Homo sapiens (Human)	23	23	28.5966	28.1364	29.2089	29.4163	28.4528	29.2803	29.501	29.4199	0.447319	0.15851	1.3635	cellular response to interleukin-4 [GO:0071353]; nuclear-transcribed mRNA catabolic process, nonsense-mediated decay [GO:0000184]; ribosomal large subunit assembly [GO:0000027]; SRP-dependent cotranslational protein targeting to membrane [GO:0006614]; translation [GO:0006412]; translational initiation [GO:0006413]
RL12_HUMAN	P30050	60S ribosomal protein L12 (Large ribosomal subunit protein uL11)	RPL12	Homo sapiens (Human)	13	12	28.415	27.2264	27.544	28.388	28.2104	17.6096	28.2122	28.6745	0.245316	0.253631	1.18535	nuclear-transcribed mRNA catabolic process, nonsense-mediated decay [GO:0000184]; ribosomal large subunit assembly [GO:0000027]; SRP-dependent cotranslational protein targeting to membrane [GO:0006614]; translation [GO:0006412]; translational initiation [GO:0006413]
IF2G_HUMAN	P41091	Eukaryotic translation initiation factor 2 subunit 3 (Eukaryotic translation initiation factor 2 subunit gamma X) (eIF-2-gamma X) (eIF-2gX)	EIF2S3 EIF2G	Homo sapiens (Human)	7	9	26.1157	27.2355	17.6096	17.6096	26.631	27.206	26.7818	17.6096	4.84376	0.195854	28.7156	translational initiation [GO:0006413]; transmembrane transport [GO:0055085]
CO4B_HUMAN	P0C0L5	Complement C4-B (Basic complement C4) (C3 and PZP-like alpha-2-macroglobulin domain-containing protein 3) [Cleaved into: Complement C4 beta chain; Complement C4-B alpha chain; C4a anaphylatoxin; C4b-B; C4d-B; Complement C4 gamma chain]	C4B CO4 CPAMD3; C4B_2	Homo sapiens (Human)	15	16	28.88	29.0648	17.6096	17.6096	29.7018	29.5429	17.6096	17.6096	0.331489	0.470919	1.25831	complement activation [GO:0006956]; complement activation, classical pathway [GO:0006958]; detection of molecule of bacterial origin [GO:0032490]; inflammatory response [GO:0006954]; innate immune response [GO:0045087]; opsonization [GO:0008228]; positive regulation of apoptotic cell clearance [GO:2000427]; regulation of complement activation [GO:0030449]
RL27_HUMAN	P61353	60S ribosomal protein L27 (Large ribosomal subunit protein eL27)	RPL27	Homo sapiens (Human)	13	13	29.6553	27.9263	27.0231	27.7975	30.2683	28.4162	28.5626	28.216	0.627494	0.160566	1.54488	nuclear-transcribed mRNA catabolic process, nonsense-mediated decay [GO:0000184]; rRNA processing [GO:0006364]; SRP-dependent cotranslational protein targeting to membrane [GO:0006614]; translation [GO:0006412]; translational initiation [GO:0006413]
ROA1_HUMAN	P09651	Heterogeneous nuclear ribonucleoprotein A1 (hnRNP A1) (Helix-destabilizing protein) (Single-strand RNA-binding protein) (hnRNP core protein A1) [Cleaved into: Heterogeneous nuclear ribonucleoprotein A1, N-terminally processed]	HNRNPA1 HNRPA1	Homo sapiens (Human)	12	7	26.7303	27.5089	26.2299	17.6096	27.3543	29.1652	17.6096	17.6096	-3.99812	0.318571	0.0625816	cellular response to glucose starvation [GO:0042149]; cellular response to sodium arsenite [GO:1903936]; fibroblast growth factor receptor signaling pathway [GO:0008543]; import into nucleus [GO:0051170]; mRNA splicing, via spliceosome [GO:0000398]; mRNA transport [GO:0051028]; negative regulation of telomere maintenance via telomerase [GO:0032211]; nuclear export [GO:0051168]; positive regulatio…
RL19_HUMAN	P84098	60S ribosomal protein L19 (Large ribosomal subunit protein eL19)	RPL19	Homo sapiens (Human)	19	20	28.1259	27.5373	27.6633	28.4945	28.4514	28.0855	28.2458	27.933	0.27103	0.170485	1.20667	cytoplasmic translation [GO:0002181]; liver regeneration [GO:0097421]; nuclear-transcribed mRNA catabolic process, nonsense-mediated decay [GO:0000184]; SRP-dependent cotranslational protein targeting to membrane [GO:0006614]; translation [GO:0006412]; translational initiation [GO:0006413]
PRDX1_HUMAN	Q06830	Peroxiredoxin-1 (EC 1.11.1.15) (Natural killer cell-enhancing factor A) (NKEF-A) (Proliferation-associated gene protein) (PAG) (Thioredoxin peroxidase 2) (Thioredoxin-dependent peroxide reductase 2)	PRDX1 PAGA PAGB TDPX2	Homo sapiens (Human)	25	22	30.3499	29.257	26.5348	27.2799	30.4678	29.8291	26.3983	27.6305	0.461298	0.414164	1.37678	cell proliferation [GO:0008283]; cell redox homeostasis [GO:0045454]; cellular response to oxidative stress [GO:0034599]; erythrocyte homeostasis [GO:0034101]; hydrogen peroxide catabolic process [GO:0042744]; natural killer cell activation [GO:0030101]; natural killer cell mediated cytotoxicity [GO:0042267]; regulation of NIK/NF-kappaB signaling [GO:1901222]; regulation of stress-activated MAPK …
RL23_HUMAN	P62829	60S ribosomal protein L23 (60S ribosomal protein L17) (Large ribosomal subunit protein uL14)	RPL23	Homo sapiens (Human)	23	26	28.4525	31.8934	28.772	28.4031	29.312	31.9402	29.3439	29.9397	1.02954	0.250691	2.04137	cellular response to actinomycin D [GO:0072717]; negative regulation of cell cycle arrest [GO:0071157]; negative regulation of transcription by RNA polymerase II [GO:0000122]; negative regulation of ubiquitin-dependent protein catabolic process [GO:2000059]; negative regulation of ubiquitin protein ligase activity [GO:1904667]; nuclear-transcribed mRNA catabolic process, nonsense-mediated decay […
TCPE_HUMAN	P48643	T-complex protein 1 subunit epsilon (TCP-1-epsilon) (CCT-epsilon)	CCT5 CCTE KIAA0098	Homo sapiens (Human)	32	18	28.2177	30.2381	17.6096	17.6096	28.7386	29.4277	17.6096	17.6096	0.260469	0.490112	1.19787	'de novo' protein folding [GO:0006458]; chaperone-mediated protein folding [GO:0061077]; positive regulation of establishment of protein localization to telomere [GO:1904851]; positive regulation of protein localization to Cajal body [GO:1904871]; positive regulation of telomerase RNA localization to Cajal body [GO:1904874]; positive regulation of telomere maintenance via telomerase [GO:0032212];…
RS7_HUMAN	P62081	40S ribosomal protein S7 (Small ribosomal subunit protein eS7)	RPS7	Homo sapiens (Human)	22	17	29.1153	29.0208	30.4882	30.4697	28.6041	29.6291	29.7071	29.7007	-0.127567	0.247097	0.915374	cytoplasmic translation [GO:0002181]; negative regulation of ubiquitin-dependent protein catabolic process [GO:2000059]; negative regulation of ubiquitin protein ligase activity [GO:1904667]; nuclear-transcribed mRNA catabolic process, nonsense-mediated decay [GO:0000184]; positive regulation of gene expression [GO:0010628]; positive regulation of intrinsic apoptotic signaling pathway by p53 clas…
MIF_HUMAN	P14174	Macrophage migration inhibitory factor (MIF) (EC 5.3.2.1) (Glycosylation-inhibiting factor) (GIF) (L-dopachrome isomerase) (L-dopachrome tautomerase) (EC 5.3.3.12) (Phenylpyruvate tautomerase)	MIF GLIF MMIF	Homo sapiens (Human)	11	9	27.5899	17.6096	29.2795	28.4608	28.0825	17.6096	29.4369	28.9756	0.503702	0.413591	1.41785	carboxylic acid metabolic process [GO:0019752]; cell aging [GO:0007569]; cell proliferation [GO:0008283]; cell surface receptor signaling pathway [GO:0007166]; DNA damage response, signal transduction by p53 class mediator [GO:0030330]; inflammatory response [GO:0006954]; innate immune response [GO:0045087]; interleukin-12-mediated signaling pathway [GO:0035722]; leukocyte migration [GO:0050900];…
SYK_HUMAN	Q15046	Lysine--tRNA ligase (EC 2.7.7.-) (EC 6.1.1.6) (Lysyl-tRNA synthetase) (LysRS)	KARS KIAA0070	Homo sapiens (Human)	10	8	26.7633	25.5565	25.5612	17.6096	28.0714	17.6096	26.052	17.6096	-3.72802	0.304031	0.0754663	activation of MAPK activity [GO:0000187]; basophil activation involved in immune response [GO:0002276]; diadenosine tetraphosphate biosynthetic process [GO:0015966]; ERK1 and ERK2 cascade [GO:0070371]; lysyl-tRNA aminoacylation [GO:0006430]; negative regulation of cell proliferation [GO:0008285]; positive regulation of cytokine production involved in inflammatory response [GO:1900017]; positive r…
RL26L_HUMAN	Q9UNX3	60S ribosomal protein L26-like 1 (Large ribosomal subunit protein uL24-like 1)	RPL26L1 RPL26P1	Homo sapiens (Human)	16	16	28.3563	27.3203	26.6175	27.028	28.2391	27.1477	27.7991	27.1889	0.319831	0.280903	1.24818	cytoplasmic translation [GO:0002181]; ribosomal large subunit biogenesis [GO:0042273]
SRP14_HUMAN	P37108	Signal recognition particle 14 kDa protein (SRP14) (18 kDa Alu RNA-binding protein)	SRP14	Homo sapiens (Human)	11	8	25.6524	28.0272	29.691	29.1339	28.4891	28.3401	29.0518	17.6096	-0.166002	0.26269	0.891309	cotranslational protein targeting to membrane [GO:0006613]; neutrophil degranulation [GO:0043312]; protein targeting to ER [GO:0045047]; response to drug [GO:0042493]; SRP-dependent cotranslational protein targeting to membrane [GO:0006614]
EF2_HUMAN	P13639	Elongation factor 2 (EF-2)	EEF2 EF2	Homo sapiens (Human)	12	10	26.4456	26.8201	17.6096	17.6096	26.8729	26.6921	27.1943	26.8442	4.83092	0.0378825	28.4612	aging [GO:0007568]; cellular response to brain-derived neurotrophic factor stimulus [GO:1990416]; glial cell proliferation [GO:0014009]; hematopoietic progenitor cell differentiation [GO:0002244]; neutrophil degranulation [GO:0043312]; positive regulation of cytoplasmic translation [GO:2000767]; positive regulation of translation [GO:0045727]; response to endoplasmic reticulum stress [GO:0034976]…
RL36_HUMAN	Q9Y3U8	60S ribosomal protein L36 (Large ribosomal subunit protein eL36)	RPL36	Homo sapiens (Human)	19	20	27.1545	26.128	29.2835	29.1691	27.249	27.5638	29.3227	28.9091	0.0746339	0.351694	1.05309	cytoplasmic translation [GO:0002181]; nuclear-transcribed mRNA catabolic process, nonsense-mediated decay [GO:0000184]; SRP-dependent cotranslational protein targeting to membrane [GO:0006614]; translation [GO:0006412]; translational initiation [GO:0006413]
NOLC1_HUMAN	Q14978	Nucleolar and coiled-body phosphoprotein 1 (140 kDa nucleolar phosphoprotein) (Nopp140) (Hepatitis C virus NS5A-transactivated protein 13) (HCV NS5A-transactivated protein 13) (Nucleolar 130 kDa protein) (Nucleolar phosphoprotein p130)	NOLC1 KIAA0035 NS5ATP13	Homo sapiens (Human)	11	10	26.3676	26.5636	17.6096	17.6096	27.2547	26.7757	17.6096	17.6096	0.20404	0.470564	1.15192	box H/ACA snoRNA metabolic process [GO:0033979]; mitotic cell cycle [GO:0000278]; neural crest cell development [GO:0014032]; neural crest formation [GO:0014029]; nucleolus organization [GO:0007000]; positive regulation of cell proliferation [GO:0008284]; positive regulation of transcription, DNA-templated [GO:0045893]; regulation of protein import into nucleus [GO:0042306]; regulation of transla…
RLA2_HUMAN	P05387	60S acidic ribosomal protein P2 (Large ribosomal subunit protein P2) (Renal carcinoma antigen NY-REN-44)	RPLP2 D11S2243E RPP2	Homo sapiens (Human)	12	10	27.2449	26.7438	17.6096	27.9507	27.1052	27.111	28.4424	28.5466	0.782319	0.111007	1.71989	cytoplasmic translation [GO:0002181]; nuclear-transcribed mRNA catabolic process, nonsense-mediated decay [GO:0000184]; SRP-dependent cotranslational protein targeting to membrane [GO:0006614]; translation [GO:0006412]; translational elongation [GO:0006414]; translational initiation [GO:0006413]
RL8_HUMAN	P62917	60S ribosomal protein L8 (Large ribosomal subunit protein uL2)	RPL8	Homo sapiens (Human)	23	24	28.7136	28.4057	29.2053	28.0784	29.0379	28.5004	29.9599	29.6582	0.788431	0.0446934	1.7272	cytoplasmic translation [GO:0002181]; nuclear-transcribed mRNA catabolic process, nonsense-mediated decay [GO:0000184]; SRP-dependent cotranslational protein targeting to membrane [GO:0006614]; translation [GO:0006412]; translational initiation [GO:0006413]
PPIA_HUMAN	P62937	Peptidyl-prolyl cis-trans isomerase A (PPIase A) (EC 5.2.1.8) (Cyclophilin A) (Cyclosporin A-binding protein) (Rotamase A) [Cleaved into: Peptidyl-prolyl cis-trans isomerase A, N-terminally processed]	PPIA CYPA	Homo sapiens (Human)	25	26	29.2022	28.8879	27.2046	27.0751	29.2035	29.4092	28.1142	27.4436	0.612525	0.240226	1.52893	entry into host cell [GO:0030260]; establishment of integrated proviral latency [GO:0075713]; fusion of virus membrane with host plasma membrane [GO:0019064]; interleukin-12-mediated signaling pathway [GO:0035722]; leukocyte migration [GO:0050900]; lipid particle organization [GO:0034389]; neutrophil degranulation [GO:0043312]; positive regulation of protein secretion [GO:0050714]; positive regul…
SYVC_HUMAN	P26640	Valine--tRNA ligase (EC 6.1.1.9) (Protein G7a) (Valyl-tRNA synthetase) (ValRS)	VARS G7A VARS2	Homo sapiens (Human)	7	8	26.5421	27.2889	17.6096	17.6096	26.9036	26.8526	17.6096	17.6096	0.155257	0.497546	1.11362	tRNA aminoacylation for protein translation [GO:0006418]; valyl-tRNA aminoacylation [GO:0006438]
RL35_HUMAN	P42766	60S ribosomal protein L35 (Large ribosomal subunit protein uL29)	RPL35	Homo sapiens (Human)	7	7	28.9084	26.3255	17.6096	17.6096	28.8486	26.6352	17.6096	17.6096	0.154856	0.494936	1.11331	maturation of LSU-rRNA from tricistronic rRNA transcript (SSU-rRNA, 5.8S rRNA, LSU-rRNA) [GO:0000463]; nuclear-transcribed mRNA catabolic process, nonsense-mediated decay [GO:0000184]; SRP-dependent cotranslational protein targeting to membrane [GO:0006614]; translation [GO:0006412]; translational initiation [GO:0006413]
RBP10_HUMAN	Q6VN20	Ran-binding protein 10 (RanBP10)	RANBP10 KIAA1464	Homo sapiens (Human)	12	10	27.1781	25.9747	27.7084	17.6096	28.4008	17.6096	27.4731	17.6096	-4.03502	0.294846	0.0610012	ubiquitin ligase complex (GO:0000151)
C1QB_HUMAN	P02746	Complement C1q subcomponent subunit B	C1QB	Homo sapiens (Human)	10	10	28.3381	29.3293	17.6096	17.6096	28.6174	29.6996	17.6096	17.6096	0.139627	0.489813	1.10162	complement activation [GO:0006956]; complement activation, classical pathway [GO:0006958]; innate immune response [GO:0045087]; inner ear development [GO:0048839]; regulation of complement activation [GO:0030449]
TBB4B_HUMAN	P68371	Tubulin beta-4B chain (Tubulin beta-2 chain) (Tubulin beta-2C chain)	TUBB4B TUBB2C	Homo sapiens (Human)	70	75	31.6871	31.7515	30.8104	30.5418	32.1342	31.9644	31.4213	30.8464	0.444085	0.151177	1.36045	ciliary basal body-plasma membrane docking [GO:0097711]; G2/M transition of mitotic cell cycle [GO:0000086]; microtubule-based process [GO:0007017]; natural killer cell mediated cytotoxicity [GO:0042267]; neutrophil degranulation [GO:0043312]; regulation of G2/M transition of mitotic cell cycle [GO:0010389]
RL18_HUMAN	Q07020	60S ribosomal protein L18 (Large ribosomal subunit protein eL18)	RPL18	Homo sapiens (Human)	19	21	28.4037	28.3621	28.523	28.9392	28.6808	27.8332	29.37	29.2296	0.491898	0.230739	1.40629	cytoplasmic translation [GO:0002181]; nuclear-transcribed mRNA catabolic process, nonsense-mediated decay [GO:0000184]; SRP-dependent cotranslational protein targeting to membrane [GO:0006614]; translation [GO:0006412]; translational initiation [GO:0006413]
TRIP6_HUMAN	Q15654	Thyroid receptor-interacting protein 6 (TR-interacting protein 6) (TRIP-6) (Opa-interacting protein 1) (OIP-1) (Zyxin-related protein 1) (ZRP-1)	TRIP6 OIP1	Homo sapiens (Human)	13	7	26.2707	26.8243	26.3389	17.6096	26.6064	26.9191	17.6096	17.6096	-4.19681	0.256375	0.0545298	focal adhesion assembly [GO:0048041]; positive regulation of cell migration [GO:0030335]; positive regulation of NIK/NF-kappaB signaling [GO:1901224]; regulation of transcription, DNA-templated [GO:0006355]; transcription, DNA-templated [GO:0006351]
FAS_HUMAN	P49327	Fatty acid synthase (EC 2.3.1.85) [Includes: [Acyl-carrier-protein] S-acetyltransferase (EC 2.3.1.38); [Acyl-carrier-protein] S-malonyltransferase (EC 2.3.1.39); 3-oxoacyl-[acyl-carrier-protein] synthase (EC 2.3.1.41); 3-oxoacyl-[acyl-carrier-protein] reductase (EC 1.1.1.100); 3-hydroxyacyl-[acyl-carrier-protein] dehydratase (EC 4.2.1.59); Enoyl-[acyl-carrier-protein] reductase (EC 1.3.1.39); Ole…	FASN FAS	Homo sapiens (Human)	18	14	26.2588	28.8031	17.6096	17.6096	26.5262	28.758	17.6096	17.6096	0.133719	0.494061	1.09712	acetyl-CoA metabolic process [GO:0006084]; cellular response to interleukin-4 [GO:0071353]; establishment of endothelial intestinal barrier [GO:0090557]; ether lipid biosynthetic process [GO:0008611]; fatty acid biosynthetic process [GO:0006633]; fatty acid metabolic process [GO:0006631]; fatty-acyl-CoA biosynthetic process [GO:0046949]; mammary gland development [GO:0030879]; monocyte differenti…
SRP09_HUMAN	P49458	Signal recognition particle 9 kDa protein (SRP9)	SRP9	Homo sapiens (Human)	7	8	26.4457	26.3324	25.3986	17.6096	26.9212	26.5948	17.6096	25.7473	0.305525	0.407762	1.23587	negative regulation of translational elongation [GO:0045900]; SRP-dependent cotranslational protein targeting to membrane [GO:0006614]; SRP-dependent cotranslational protein targeting to membrane, translocation [GO:0006616]
RO52_HUMAN	P19474	E3 ubiquitin-protein ligase TRIM21 (EC 2.3.2.27) (52 kDa Ro protein) (52 kDa ribonucleoprotein autoantigen Ro/SS-A) (RING finger protein 81) (RING-type E3 ubiquitin transferase TRIM21) (Ro(SS-A)) (Sjoegren syndrome type A antigen) (SS-A) (Tripartite motif-containing protein 21)	TRIM21 RNF81 RO52 SSA1	Homo sapiens (Human)	62	62	32.1815	31.4384	31.4331	30.3215	33.172	31.2628	31.6904	29.7399	0.0408305	0.432369	1.02871	cell cycle [GO:0007049]; innate immune response [GO:0045087]; interferon-gamma-mediated signaling pathway [GO:0060333]; negative regulation of NF-kappaB transcription factor activity [GO:0032088]; negative regulation of protein deubiquitination [GO:0090086]; negative regulation of viral release from host cell [GO:1902187]; negative regulation of viral transcription [GO:0032897]; positive regulati…
RL11_HUMAN	P62913	60S ribosomal protein L11 (CLL-associated antigen KW-12) (Large ribosomal subunit protein uL5)	RPL11	Homo sapiens (Human)	15	15	28.3822	27.529	28.724	28.7367	28.6338	27.9301	28.876	29.359	0.201786	0.171224	1.15012	cytoplasmic translation [GO:0002181]; negative regulation of proteasomal ubiquitin-dependent protein catabolic process [GO:0032435]; negative regulation of protein neddylation [GO:2000435]; negative regulation of ubiquitin-dependent protein catabolic process [GO:2000059]; negative regulation of ubiquitin protein ligase activity [GO:1904667]; nuclear-transcribed mRNA catabolic process, nonsense-me…
RL10_HUMAN	P27635	60S ribosomal protein L10 (Laminin receptor homolog) (Large ribosomal subunit protein uL16) (Protein QM) (Ribosomal protein L10) (Tumor suppressor QM)	RPL10 DXS648E QM	Homo sapiens (Human)	16	16	28.1318	26.5955	27.5107	27.5377	27.7533	27.1365	29.426	28.7003	0.702627	0.0844214	1.62747	embryonic brain development [GO:1990403]; negative regulation of apoptotic process [GO:0043066]; negative regulation of transcription by RNA polymerase II [GO:0000122]; nuclear-transcribed mRNA catabolic process, nonsense-mediated decay [GO:0000184]; regulation of translation [GO:0006417]; ribosomal large subunit assembly [GO:0000027]; SRP-dependent cotranslational protein targeting to membrane […
RL37A_HUMAN	P61513	60S ribosomal protein L37a (Large ribosomal subunit protein eL43)	RPL37A	Homo sapiens (Human)	9	9	28.1355	17.6096	28.632	28.6952	28.3597	17.6096	29.0863	28.9384	0.265342	0.416684	1.20192	nuclear-transcribed mRNA catabolic process, nonsense-mediated decay [GO:0000184]; SRP-dependent cotranslational protein targeting to membrane [GO:0006614]; translation [GO:0006412]; translational initiation [GO:0006413]
RS30_HUMAN	P62861	40S ribosomal protein S30 (Small ribosomal subunit protein eS30)	FAU	Homo sapiens (Human)	8	8	26.8309	27.7046	26.5018	26.4408	27.0518	28.4056	25.6762	26.4071	0.0631123	0.489555	1.04472	antibacterial humoral response [GO:0019731]; antimicrobial humoral immune response mediated by antimicrobial peptide [GO:0061844]; defense response to Gram-positive bacterium [GO:0050830]; innate immune response in mucosa [GO:0002227]; nuclear-transcribed mRNA catabolic process, nonsense-mediated decay [GO:0000184]; SRP-dependent cotranslational protein targeting to membrane [GO:0006614]; transla…
MYH9_HUMAN	P35579	Myosin-9 (Cellular myosin heavy chain, type A) (Myosin heavy chain 9) (Myosin heavy chain, non-muscle IIa) (Non-muscle myosin heavy chain A) (NMMHC-A) (Non-muscle myosin heavy chain IIa) (NMMHC II-a) (NMMHC-IIA)	MYH9	Homo sapiens (Human)	32	26	25.6967	29.8611	17.6096	17.6096	25.8761	29.6453	17.6096	17.6096	0.0896851	0.479919	1.06414	actin cytoskeleton reorganization [GO:0031532]; actin filament-based movement [GO:0030048]; actomyosin structure organization [GO:0031032]; angiogenesis [GO:0001525]; blood vessel endothelial cell migration [GO:0043534]; cytokinetic process [GO:0032506]; establishment of meiotic spindle localization [GO:0051295]; establishment of T cell polarity [GO:0001768]; integrin-mediated signaling pathway […
RS6_HUMAN	P62753	40S ribosomal protein S6 (Phosphoprotein NP33) (Small ribosomal subunit protein eS6)	RPS6 OK/SW-cl.2	Homo sapiens (Human)	30	21	30.4628	27.7691	28.4313	28.4477	29.7225	28.1791	28.6014	28.624	0.173191	0.480581	1.12755	glucose homeostasis [GO:0042593]; nuclear-transcribed mRNA catabolic process, nonsense-mediated decay [GO:0000184]; positive regulation of apoptotic process [GO:0043065]; ribosomal small subunit biogenesis [GO:0042274]; rRNA processing [GO:0006364]; SRP-dependent cotranslational protein targeting to membrane [GO:0006614]; TOR signaling [GO:0031929]; translation [GO:0006412]; translational initiat…
TBB8_HUMAN	Q3ZCM7	Tubulin beta-8 chain (Tubulin beta 8 class VIII)	TUBB8	Homo sapiens (Human)	5	6	28.7245	28.2821	17.6096	17.6096	28.4447	17.6096	28.5479	17.6096	0.0813191	0.499149	1.05798	oocyte maturation [GO:0001556]; spindle assembly involved in female meiosis [GO:0007056]
RL13_HUMAN	P26373	60S ribosomal protein L13 (Breast basic conserved protein 1) (Large ribosomal subunit protein eL13)	RPL13 BBC1 OK/SW-cl.46	Homo sapiens (Human)	34	30	29.6976	27.9845	30.0038	29.9632	29.8438	28.2011	30.1802	29.8457	0.0143204	0.388593	1.00998	nuclear-transcribed mRNA catabolic process, nonsense-mediated decay [GO:0000184]; SRP-dependent cotranslational protein targeting to membrane [GO:0006614]; translation [GO:0006412]; translational initiation [GO:0006413]
FBRL_HUMAN	P22087	rRNA 2'-O-methyltransferase fibrillarin (EC 2.1.1.-) (34 kDa nucleolar scleroderma antigen) (Histone-glutamine methyltransferase)	FBL FIB1 FLRN	Homo sapiens (Human)	12	9	26.844	27.9478	17.6096	17.6096	26.988	27.8701	17.6096	17.6096	0.0720324	0.496997	1.0512	box C/D snoRNA 3'-end processing [GO:0000494]; histone glutamine methylation [GO:1990258]; osteoblast differentiation [GO:0001649]; rRNA methylation [GO:0031167]; rRNA processing [GO:0006364]; snoRNA localization [GO:0048254]
RM14_HUMAN	Q6P1L8	39S ribosomal protein L14, mitochondrial (L14mt) (MRP-L14) (39S ribosomal protein L32, mitochondrial) (L32mt) (MRP-L32) (Mitochondrial large ribosomal subunit protein uL14m)	MRPL14 MRPL32 RPML32	Homo sapiens (Human)	6	5	26.883	26.8413	27.2701	29.0543	17.6096	26.9973	27.7585	27.7798	0.301391	0.204917	1.23233	mitochondrial translational elongation [GO:0070125]; mitochondrial translational termination [GO:0070126]
HSPB1_HUMAN	P04792	Heat shock protein beta-1 (HspB1) (28 kDa heat shock protein) (Estrogen-regulated 24 kDa protein) (Heat shock 27 kDa protein) (HSP 27) (Stress-responsive protein 27) (SRP27)	HSPB1 HSP27 HSP28	Homo sapiens (Human)	13	15	27.0071	27.3899	29.4837	17.6096	27.3516	27.7167	27.4939	17.6096	0.224232	0.482562	1.16816	anterograde axonal protein transport [GO:0099641]; cellular response to vascular endothelial growth factor stimulus [GO:0035924]; chaperone-mediated protein folding [GO:0061077]; intracellular signal transduction [GO:0035556]; negative regulation of apoptotic process [GO:0043066]; negative regulation of oxidative stress-induced intrinsic apoptotic signaling pathway [GO:1902176]; negative regulati…
LEG3_HUMAN	P17931	Galectin-3 (Gal-3) (35 kDa lectin) (Carbohydrate-binding protein 35) (CBP 35) (Galactose-specific lectin 3) (Galactoside-binding protein) (GALBP) (IgE-binding protein) (L-31) (Laminin-binding protein) (Lectin L-29) (Mac-2 antigen)	LGALS3 MAC2	Homo sapiens (Human)	15	14	28.641	27.2987	17.6096	17.6096	28.8718	27.3743	17.6096	17.6096	0.0378344	0.499821	1.02657	antimicrobial humoral immune response mediated by antimicrobial peptide [GO:0061844]; eosinophil chemotaxis [GO:0048245]; epithelial cell differentiation [GO:0030855]; innate immune response [GO:0045087]; killing of cells of other organism [GO:0031640]; macrophage chemotaxis [GO:0048246]; monocyte chemotaxis [GO:0002548]; mononuclear cell migration [GO:0071674]; mRNA processing [GO:0006397]; nega…
EF1B_HUMAN	P24534	Elongation factor 1-beta (EF-1-beta)	EEF1B2 EEF1B EF1B	Homo sapiens (Human)	16	12	27.5079	29.9784	28.9165	17.6096	28.62	28.9822	29.4264	17.6096	0.588877	0.427055	1.50408	response to ethanol [GO:0045471]; translational elongation [GO:0006414]
KPYM_HUMAN	P14618	Pyruvate kinase PKM (EC 2.7.1.40) (Cytosolic thyroid hormone-binding protein) (CTHBP) (Opa-interacting protein 3) (OIP-3) (Pyruvate kinase 2/3) (Pyruvate kinase muscle isozyme) (Thyroid hormone-binding protein 1) (THBP1) (Tumor M2-PK) (p58)	PKM OIP3 PK2 PK3 PKM2	Homo sapiens (Human)	13	8	27.4367	26.9197	17.6096	17.6096	27.2614	26.9732	17.6096	17.6096	0.0267713	0.494953	1.01873	animal organ regeneration [GO:0031100]; canonical glycolysis [GO:0061621]; cellular response to insulin stimulus [GO:0032869]; liver development [GO:0001889]; neutrophil degranulation [GO:0043312]; programmed cell death [GO:0012501]; protein homotetramerization [GO:0051289]; response to gravity [GO:0009629]; response to hypoxia [GO:0001666]; response to muscle inactivity [GO:0014870]; response to…
TCP4_HUMAN	P53999	Activated RNA polymerase II transcriptional coactivator p15 (Positive cofactor 4) (PC4) (SUB1 homolog) (p14)	SUB1 PC4 RPO2TC1	Homo sapiens (Human)	17	18	29.9969	31.4946	17.6096	17.6096	30.0428	32.1385	17.6096	17.6096	0.0229923	0.494568	1.01606	positive regulation of transcription initiation from RNA polymerase II promoter [GO:0060261]; regulation of transcription by RNA polymerase II [GO:0006357]; SMAD protein signal transduction [GO:0060395]
LEG1_HUMAN	P09382	Galectin-1 (Gal-1) (14 kDa laminin-binding protein) (HLBP14) (14 kDa lectin) (Beta-galactoside-binding lectin L-14-I) (Galaptin) (HBL) (HPL) (Lactose-binding lectin 1) (Lectin galactoside-binding soluble 1) (Putative MAPK-activating protein PM12) (S-Lac lectin 1)	LGALS1	Homo sapiens (Human)	13	12	29.1028	29.3159	30.1548	31.2728	28.6288	29.3452	30.3235	31.3626	0.0989966	0.464487	1.07103	apoptotic process [GO:0006915]; cellular protein metabolic process [GO:0044267]; cellular response to glucose stimulus [GO:0071333]; cellular response to organic cyclic compound [GO:0071407]; myoblast differentiation [GO:0045445]; negative regulation of cell-substrate adhesion [GO:0010812]; negative regulation of neuron projection development [GO:0010977]; plasma cell differentiation [GO:0002317]…
BOLA2_HUMAN	Q9H3K6	BolA-like protein 2	BOLA2 BOLA2A My016; BOLA2B	Homo sapiens (Human)	26	29	27.8283	31.6681	29.5615	29.8299	29.5803	32.2772	29.532	30.175	0.181889	0.27471	1.13437	[2Fe-2S] cluster assembly [GO:0044571]; interleukin-12-mediated signaling pathway [GO:0035722]; protein maturation by iron-sulfur cluster transfer [GO:0097428]
DDX46_HUMAN	Q7L014	Probable ATP-dependent RNA helicase DDX46 (EC 3.6.4.13) (DEAD box protein 46) (PRP5 homolog)	DDX46 KIAA0801	Homo sapiens (Human)	21	18	25.4981	29.8052	17.6096	17.6096	25.515	29.4556	17.6096	17.6096	0.00842859	0.471092	1.00586	mRNA splicing, via spliceosome [GO:0000398]; regulation of gene expression [GO:0010468]; RNA secondary structure unwinding [GO:0010501]
LC7L2_HUMAN	Q9Y383	Putative RNA-binding protein Luc7-like 2	LUC7L2 CGI-59 CGI-74	Homo sapiens (Human)	32	31	26.1875	32.4958	25.8411	26.5216	26.0111	32.9731	26.1935	26.6554	0.0698738	0.479413	1.04962	mRNA splice site selection [GO:0006376]
RL35A_HUMAN	P18077	60S ribosomal protein L35a (Cell growth-inhibiting gene 33 protein) (Large ribosomal subunit protein eL33)	RPL35A GIG33	Homo sapiens (Human)	13	13	28.7303	27.4909	28.9153	29.0141	28.734	27.9656	29.3413	29.5678	0.214838	0.203233	1.16057	cytoplasmic translation [GO:0002181]; nuclear-transcribed mRNA catabolic process, nonsense-mediated decay [GO:0000184]; ribosomal large subunit biogenesis [GO:0042273]; rRNA processing [GO:0006364]; SRP-dependent cotranslational protein targeting to membrane [GO:0006614]; translation [GO:0006412]; translational initiation [GO:0006413]
PCBP1_HUMAN	Q15365	Poly(rC)-binding protein 1 (Alpha-CP1) (Heterogeneous nuclear ribonucleoprotein E1) (hnRNP E1) (Nucleic acid-binding protein SUB2.3)	PCBP1	Homo sapiens (Human)	6	13	27.0759	27.2231	17.6096	17.6096	27.9762	27.0776	17.6096	17.6096	0.00081537	0.484161	1.00057	mRNA splicing, via spliceosome [GO:0000398]; positive regulation of transcription by RNA polymerase II [GO:0045944]; RNA metabolic process [GO:0016070]; viral RNA genome replication [GO:0039694]
XRCC5_HUMAN	P13010	X-ray repair cross-complementing protein 5 (EC 3.6.4.-) (86 kDa subunit of Ku antigen) (ATP-dependent DNA helicase 2 subunit 2) (ATP-dependent DNA helicase II 80 kDa subunit) (CTC box-binding factor 85 kDa subunit) (CTC85) (CTCBF) (DNA repair protein XRCC5) (Ku80) (Ku86) (Lupus Ku autoantigen protein p86) (Nuclear factor IV) (Thyroid-lupus autoantigen) (TLAA) (X-ray repair complementing defective…	XRCC5 G22P2	Homo sapiens (Human)	11	9	17.6096	17.6096	17.6096	29.9654	17.6096	17.6096	28.2984	30.4044	5.34437	0.264776	40.627	activation of innate immune response [GO:0002218]; brain development [GO:0007420]; cell proliferation [GO:0008283]; cellular hyperosmotic salinity response [GO:0071475]; cellular response to DNA damage stimulus [GO:0006974]; cellular response to fatty acid [GO:0071398]; cellular response to gamma radiation [GO:0071480]; cellular response to leukemia inhibitory factor [GO:1990830]; cellular respon…
RM23_HUMAN	Q16540	39S ribosomal protein L23, mitochondrial (L23mt) (MRP-L23) (L23 mitochondrial-related protein) (Mitochondrial large ribosomal subunit protein uL23m) (Ribosomal protein L23-like)	MRPL23 L23MRP RPL23L	Homo sapiens (Human)	4	4	17.6096	17.6096	17.6096	28.9585	17.6096	17.6096	27.4813	27.6944	4.93584	0.282781	30.608	mitochondrial translation [GO:0032543]; mitochondrial translational elongation [GO:0070125]; mitochondrial translational termination [GO:0070126]; translation [GO:0006412]
SRRM2_HUMAN	Q9UQ35	Serine/arginine repetitive matrix protein 2 (300 kDa nuclear matrix antigen) (Serine/arginine-rich splicing factor-related nuclear matrix protein of 300 kDa) (SR-related nuclear matrix protein of 300 kDa) (Ser/Arg-related nuclear matrix protein of 300 kDa) (Splicing coactivator subunit SRm300) (Tax-responsive enhancer element-binding protein 803) (TaxREB803)	SRRM2 KIAA0324 SRL300 SRM300 HSPC075	Homo sapiens (Human)	10	13	17.6096	17.6096	27.7264	28.4869	17.6096	17.6096	29.4161	29.1775	0.725564	0.443897	1.65355	mRNA splicing, via spliceosome [GO:0000398]
HNRPF_HUMAN	P52597	Heterogeneous nuclear ribonucleoprotein F (hnRNP F) (Nucleolin-like protein mcs94-1) [Cleaved into: Heterogeneous nuclear ribonucleoprotein F, N-terminally processed]	HNRNPF HNRPF	Homo sapiens (Human)	9	10	17.6096	27.6913	17.6096	28.5255	17.6096	17.6096	28.0259	27.8787	0.0936633	0.491205	1.06708	fibroblast growth factor receptor signaling pathway [GO:0008543]; interleukin-12-mediated signaling pathway [GO:0035722]; mRNA splicing, via spliceosome [GO:0000398]; regulation of RNA splicing [GO:0043484]; RNA metabolic process [GO:0016070]; RNA processing [GO:0006396]
HNRPM_HUMAN	P52272	Heterogeneous nuclear ribonucleoprotein M (hnRNP M)	HNRNPM HNRPM NAGR1	Homo sapiens (Human)	23	16	17.6096	17.6096	29.8375	30.3757	17.6096	17.6096	30.3299	29.973	0.0677209	0.499608	1.04806	alternative mRNA splicing, via spliceosome [GO:0000380]; fibroblast growth factor receptor signaling pathway [GO:0008543]; mRNA splicing, via spliceosome [GO:0000398]; RNA metabolic process [GO:0016070]
RM45_HUMAN	Q9BRJ2	39S ribosomal protein L45, mitochondrial (L45mt) (MRP-L45) (Mitochondrial large ribosomal subunit protein mL45)	MRPL45	Homo sapiens (Human)	5	5	27.1635	17.6096	17.6096	27.4183	17.6096	17.6096	27.2781	27.2125	0.0245316	0.497103	1.01715	mitochondrial translational elongation [GO:0070125]; mitochondrial translational termination [GO:0070126]
SRRT_HUMAN	Q9BXP5	Serrate RNA effector molecule homolog (Arsenite-resistance protein 2)	SRRT ARS2 ASR2	Homo sapiens (Human)	3	3	17.6096	25.9286	17.6096	17.6096	17.6096	24.3365	17.6096	17.6096	0	0.383313	1	cell proliferation [GO:0008283]; mRNA splicing, via spliceosome [GO:0000398]; neuronal stem cell population maintenance [GO:0097150]; positive regulation of neurogenesis [GO:0050769]; primary miRNA processing [GO:0031053]; regulation of transcription, DNA-templated [GO:0006355]; response to arsenic-containing substance [GO:0046685]; snRNA transcription by RNA polymerase II [GO:0042795]
SRSF6_HUMAN	Q13247	Serine/arginine-rich splicing factor 6 (Pre-mRNA-splicing factor SRP55) (Splicing factor, arginine/serine-rich 6)	SRSF6 SFRS6 SRP55	Homo sapiens (Human)	4	2	27.7063	17.6096	17.6096	17.6096	25.9503	17.6096	17.6096	17.6096	0	0.388736	1	alternative mRNA splicing, via spliceosome [GO:0000380]; mRNA 3'-end processing [GO:0031124]; mRNA export from nucleus [GO:0006406]; mRNA splice site selection [GO:0006376]; mRNA splicing, via spliceosome [GO:0000398]; negative regulation of cell death [GO:0060548]; negative regulation of keratinocyte differentiation [GO:0045617]; negative regulation of mRNA splicing, via spliceosome [GO:0048025]…
ACTN4_HUMAN	O43707	Alpha-actinin-4 (Non-muscle alpha-actinin 4)	ACTN4	Homo sapiens (Human)	3	3	17.6096	24.9269	17.6096	17.6096	17.6096	24.5878	17.6096	17.6096	0	0.426481	1	actin filament bundle assembly [GO:0051017]; bicellular tight junction assembly [GO:0070830]; negative regulation of cellular component movement [GO:0051271]; negative regulation of substrate adhesion-dependent cell spreading [GO:1900025]; peroxisome proliferator activated receptor signaling pathway [GO:0035357]; platelet degranulation [GO:0002576]; positive regulation of cell migration [GO:00303…
KHDR1_HUMAN	Q07666	KH domain-containing, RNA-binding, signal transduction-associated protein 1 (GAP-associated tyrosine phosphoprotein p62) (Src-associated in mitosis 68 kDa protein) (Sam68) (p21 Ras GTPase-activating protein-associated p62) (p68)	KHDRBS1 SAM68	Homo sapiens (Human)	3	4	17.6096	26.9941	17.6096	17.6096	17.6096	26.6794	17.6096	17.6096	0	0.430074	1	cell cycle arrest [GO:0007050]; cell proliferation [GO:0008283]; cell surface receptor signaling pathway [GO:0007166]; G2/M transition of mitotic cell cycle [GO:0000086]; mRNA processing [GO:0006397]; negative regulation of transcription, DNA-templated [GO:0045892]; positive regulation of RNA export from nucleus [GO:0046833]; positive regulation of translational initiation [GO:0045948]; protein c…
CALD1_HUMAN	Q05682	Caldesmon (CDM)	CALD1 CAD CDM	Homo sapiens (Human)	4	4	17.6096	25.6097	17.6096	17.6096	17.6096	25.3799	17.6096	17.6096	0	0.431415	1	muscle contraction [GO:0006936]
C1QA_HUMAN	P02745	Complement C1q subcomponent subunit A	C1QA	Homo sapiens (Human)	5	5	17.6096	28.1575	17.6096	17.6096	17.6096	27.8959	17.6096	17.6096	0	0.432502	1	cell-cell signaling [GO:0007267]; complement activation [GO:0006956]; complement activation, classical pathway [GO:0006958]; innate immune response [GO:0045087]; regulation of complement activation [GO:0030449]; response to iron ion [GO:0010039]
LUC7L_HUMAN	Q9NQ29	Putative RNA-binding protein Luc7-like 1 (Putative SR protein LUC7B1) (SR+89)	LUC7L LUC7L1	Homo sapiens (Human)	5	5	17.6096	28.2854	17.6096	17.6096	17.6096	28.2208	17.6096	17.6096	0	0.437661	1	mRNA splice site selection [GO:0006376]; negative regulation of striated muscle tissue development [GO:0045843]
TNR6B_HUMAN	Q9UPQ9	Trinucleotide repeat-containing gene 6B protein	TNRC6B KIAA1093	Homo sapiens (Human)	6	4	26.3079	17.6096	17.6096	17.6096	26.284	17.6096	17.6096	17.6096	0	0.438559	1	gene silencing by RNA [GO:0031047]; miRNA mediated inhibition of translation [GO:0035278]; negative regulation of gene expression [GO:0010629]; positive regulation of gene expression [GO:0010628]; positive regulation of nuclear-transcribed mRNA catabolic process, deadenylation-dependent decay [GO:1900153]; positive regulation of nuclear-transcribed mRNA poly(A) tail shortening [GO:0060213]; postt…
FRG1_HUMAN	Q14331	Protein FRG1 (FSHD region gene 1 protein)	FRG1	Homo sapiens (Human)	8	8	17.6096	29.5046	17.6096	17.6096	17.6096	29.6016	17.6096	17.6096	0	0.441514	1	mRNA splicing, via spliceosome [GO:0000398]; muscle organ development [GO:0007517]; rRNA processing [GO:0006364]
TKT_HUMAN	P29401	Transketolase (TK) (EC 2.2.1.1)	TKT	Homo sapiens (Human)	13	7	28.0983	17.6096	17.6096	17.6096	28.1865	17.6096	17.6096	17.6096	0	0.441582	1	glyceraldehyde-3-phosphate biosynthetic process [GO:0046166]; pentose-phosphate shunt [GO:0006098]; pentose-phosphate shunt, non-oxidative branch [GO:0009052]; regulation of growth [GO:0040008]; xylulose biosynthetic process [GO:0005999]
LC7L3_HUMAN	O95232	Luc7-like protein 3 (Cisplatin resistance-associated-overexpressed protein) (Luc7A) (Okadaic acid-inducible phosphoprotein OA48-18) (cAMP regulatory element-associated protein 1) (CRE-associated protein 1) (CREAP-1)	LUC7L3 CREAP1 CROP O48	Homo sapiens (Human)	5	3	17.6096	28.0529	17.6096	17.6096	17.6096	28.1426	17.6096	17.6096	0	0.441633	1	mRNA splice site selection [GO:0006376]; RNA splicing [GO:0008380]
T2FA_HUMAN	P35269	General transcription factor IIF subunit 1 (General transcription factor IIF 74 kDa subunit) (Transcription initiation factor IIF subunit alpha) (TFIIF-alpha) (Transcription initiation factor RAP74)	GTF2F1 RAP74	Homo sapiens (Human)	3	4	17.6096	26.54	17.6096	17.6096	17.6096	26.664	17.6096	17.6096	0	0.443055	1	7-methylguanosine mRNA capping [GO:0006370]; fibroblast growth factor receptor signaling pathway [GO:0008543]; mRNA splicing, via spliceosome [GO:0000398]; negative regulation of protein binding [GO:0032091]; positive regulation of transcription by RNA polymerase II [GO:0045944]; positive regulation of transcription elongation from RNA polymerase II promoter [GO:0032968]; response to virus [GO:00…
CRIPT_HUMAN	Q9P021	Cysteine-rich PDZ-binding protein (Cysteine-rich interactor of PDZ three) (Cysteine-rich interactor of PDZ3)	CRIPT HSPC139	Homo sapiens (Human)	4	4	17.6096	27.2568	17.6096	17.6096	17.6096	27.571	17.6096	17.6096	0	0.448028	1	cytoplasmic microtubule organization [GO:0031122]; establishment of protein localization [GO:0045184]; protein localization to microtubule [GO:0035372]; regulation of postsynaptic density protein 95 clustering [GO:1902897]
EDF1_HUMAN	O60869	Endothelial differentiation-related factor 1 (EDF-1) (Multiprotein-bridging factor 1) (MBF1)	EDF1	Homo sapiens (Human)	8	8	17.6096	29.2201	17.6096	17.6096	17.6096	29.6218	17.6096	17.6096	0	0.448564	1	endothelial cell differentiation [GO:0045446]; histone acetylation [GO:0016573]; methylation [GO:0032259]; multicellular organism development [GO:0007275]; positive regulation of DNA binding [GO:0043388]; positive regulation of transcription, DNA-templated [GO:0045893]; regulation of lipid metabolic process [GO:0019216]; regulation of transcription, DNA-templated [GO:0006355]; transcription, DNA-…
GNL3L_HUMAN	Q9NVN8	Guanine nucleotide-binding protein-like 3-like protein	GNL3L	Homo sapiens (Human)	3	3	17.6096	25.2054	17.6096	17.6096	17.6096	25.5724	17.6096	17.6096	0	0.452157	1	negative regulation of protein binding [GO:0032091]; negative regulation of protein sumoylation [GO:0033234]; negative regulation of protein ubiquitination [GO:0031397]; negative regulation of telomere maintenance via telomerase [GO:0032211]; positive regulation of protein homodimerization activity [GO:0090073]; positive regulation of protein localization to chromosome, telomeric region [GO:19048…
ELOB_HUMAN	Q15370	Elongin-B (EloB) (Elongin 18 kDa subunit) (RNA polymerase II transcription factor SIII subunit B) (SIII p18) (Transcription elongation factor B polypeptide 2)	ELOB TCEB2	Homo sapiens (Human)	5	5	17.6096	17.6096	29.2794	28.2721	17.6096	17.6096	28.442	27.974	-0.149019	0.46977	0.901864	post-translational protein modification [GO:0043687]; protein-containing complex assembly [GO:0065003]; protein ubiquitination [GO:0016567]; regulation of transcription from RNA polymerase II promoter in response to hypoxia [GO:0061418]; transcription by RNA polymerase II [GO:0006366]; transcription elongation from RNA polymerase II promoter [GO:0006368]
RL15_HUMAN	P61313	60S ribosomal protein L15 (Large ribosomal subunit protein eL15)	RPL15 EC45 TCBAP0781	Homo sapiens (Human)	10	11	17.6096	17.6096	27.3987	27.1299	17.6096	17.6096	27.2363	26.6745	-0.227674	0.479397	0.854011	cytoplasmic translation [GO:0002181]; nuclear-transcribed mRNA catabolic process, nonsense-mediated decay [GO:0000184]; response to ethanol [GO:0045471]; SRP-dependent cotranslational protein targeting to membrane [GO:0006614]; translation [GO:0006412]; translational initiation [GO:0006413]
PARP1_HUMAN	P09874	Poly [ADP-ribose] polymerase 1 (PARP-1) (EC 2.4.2.30) (ADP-ribosyltransferase diphtheria toxin-like 1) (ARTD1) (NAD(+) ADP-ribosyltransferase 1) (ADPRT 1) (Poly[ADP-ribose] synthase 1)	PARP1 ADPRT PPOL	Homo sapiens (Human)	6	8	17.6096	27.063	17.6096	27.5901	17.6096	17.6096	27.5461	26.3963	-0.333364	0.473623	0.793684	apoptotic process [GO:0006915]; ATP generation from poly-ADP-D-ribose [GO:1990966]; cellular response to amyloid-beta [GO:1904646]; cellular response to DNA damage stimulus [GO:0006974]; cellular response to insulin stimulus [GO:0032869]; cellular response to oxidative stress [GO:0034599]; cellular response to UV [GO:0034644]; cellular response to zinc ion [GO:0071294]; DNA damage response, detec…
RM02_HUMAN	Q5T653	39S ribosomal protein L2, mitochondrial (L2mt) (MRP-L2) (Mitochondrial large ribosomal subunit protein uL2m)	MRPL2 CGI-22	Homo sapiens (Human)	7	4	27.1069	17.6096	17.6096	28.9365	17.6096	17.6096	17.6096	27.8417	-4.74863	0.200241	0.0371981	mitochondrial translation [GO:0032543]; mitochondrial translational elongation [GO:0070125]; mitochondrial translational termination [GO:0070126]
STK38_HUMAN	Q15208	Serine/threonine-protein kinase 38 (EC 2.7.11.1) (NDR1 protein kinase) (Nuclear Dbf2-related kinase 1)	STK38 NDR1	Homo sapiens (Human)	117	108	34.2739	33.1007	34.1413	33.1349	34.4828	33.2745	34.1299	32.7907	0.0640468	0.488355	1.04539	cellular protein modification process [GO:0006464]; intracellular signal transduction [GO:0035556]; negative regulation of MAP kinase activity [GO:0043407]; peptidyl-serine phosphorylation [GO:0018105]; protein phosphorylation [GO:0006468]
EF1A3_HUMAN	Q5VTE0	Putative elongation factor 1-alpha-like 3 (EF-1-alpha-like 3) (Eukaryotic elongation factor 1 A-like 3) (eEF1A-like 3) (Eukaryotic translation elongation factor 1 alpha-1 pseudogene 5)	EEF1A1P5 EEF1AL3	Homo sapiens (Human)	32	39	31.6561	31.4942	29.7515	29.9048	32.4689	31.464	31.2261	30.3237	0.645563	0.148674	1.56435	GTP binding [GO:0005525]
RS11_HUMAN	P62280	40S ribosomal protein S11 (Small ribosomal subunit protein uS17)	RPS11	Homo sapiens (Human)	40	38	31.2954	28.9633	28.837	28.7712	30.3435	28.8437	28.9293	28.569	-0.0136677	0.300566	0.990571	nuclear-transcribed mRNA catabolic process, nonsense-mediated decay [GO:0000184]; SRP-dependent cotranslational protein targeting to membrane [GO:0006614]; translation [GO:0006412]; translational initiation [GO:0006413]
HS90B_HUMAN	P08238	Heat shock protein HSP 90-beta (HSP 90) (Heat shock 84 kDa) (HSP 84) (HSP84)	HSP90AB1 HSP90B HSPC2 HSPCB	Homo sapiens (Human)	26	23	28.3552	29.9924	17.6096	17.6096	28.3043	29.6991	27.1237	17.6096	4.73155	0.252124	26.5667	axon extension [GO:0048675]; cellular response to drug [GO:0035690]; cellular response to interleukin-4 [GO:0071353]; cellular response to organic cyclic compound [GO:0071407]; central nervous system neuron axonogenesis [GO:0021955]; chaperone-mediated protein complex assembly [GO:0051131]; establishment of cell polarity [GO:0030010]; Fc-gamma receptor signaling pathway involved in phagocytosis […
IMDH2_HUMAN	P12268	Inosine-5'-monophosphate dehydrogenase 2 (IMP dehydrogenase 2) (IMPD 2) (IMPDH 2) (EC 1.1.1.205) (IMPDH-II)	IMPDH2 IMPD2	Homo sapiens (Human)	7	7	25.0927	26.9768	17.6096	17.6096	25.03	27.7953	17.6096	17.6096	-0.0313755	0.493812	0.978487	cellular response to interleukin-4 [GO:0071353]; circadian rhythm [GO:0007623]; GMP biosynthetic process [GO:0006177]; GTP biosynthetic process [GO:0006183]; lymphocyte proliferation [GO:0046651]; neutrophil degranulation [GO:0043312]; protein homotetramerization [GO:0051289]; purine ribonucleoside monophosphate biosynthetic process [GO:0009168]; retina development in camera-type eye [GO:0060041]
COF1_HUMAN	P23528	Cofilin-1 (18 kDa phosphoprotein) (p18) (Cofilin, non-muscle isoform)	CFL1 CFL	Homo sapiens (Human)	16	16	27.5457	28.391	29.2641	29.3639	27.7147	28.3205	29.9035	29.4479	0.056583	0.3619	1.04	actin cytoskeleton organization [GO:0030036]; actin filament depolymerization [GO:0030042]; actin filament fragmentation [GO:0030043]; cytoskeleton organization [GO:0007010]; establishment of cell polarity [GO:0030010]; interleukin-12-mediated signaling pathway [GO:0035722]; mitotic cytokinesis [GO:0000281]; negative regulation of apoptotic process [GO:0043066]; neural crest cell migration [GO:00…
RS25_HUMAN	P62851	40S ribosomal protein S25 (Small ribosomal subunit protein eS25)	RPS25	Homo sapiens (Human)	16	16	27.7402	27.4503	27.5651	27.2917	27.4347	26.9732	27.8671	27.4048	-0.0879338	0.313247	0.940869	nuclear-transcribed mRNA catabolic process, nonsense-mediated decay [GO:0000184]; SRP-dependent cotranslational protein targeting to membrane [GO:0006614]; translation [GO:0006412]; translational initiation [GO:0006413]
RL4_HUMAN	P36578	60S ribosomal protein L4 (60S ribosomal protein L1) (Large ribosomal subunit protein uL4)	RPL4 RPL1	Homo sapiens (Human)	43	45	30.0963	28.2964	30.5657	30.4831	29.9548	29.055	31.0283	31.0065	0.190923	0.250616	1.14149	cytoplasmic translation [GO:0002181]; nuclear-transcribed mRNA catabolic process, nonsense-mediated decay [GO:0000184]; SRP-dependent cotranslational protein targeting to membrane [GO:0006614]; translation [GO:0006412]; translational initiation [GO:0006413]
RS27A_BOVIN	P62992	Ubiquitin-40S ribosomal protein S27a (Ubiquitin carboxyl extension protein 80) [Cleaved into: Ubiquitin; 40S ribosomal protein S27a]	RPS27A UBA80 UBCEP1	Homo sapiens (Human)	10	12	29.3648	27.9734	27.615	27.4805	29.4091	27.8303	27.1924	17.6096	-0.282865	0.197191	0.821957	translation [GO:0006412]
RBM39_HUMAN	Q14498	RNA-binding protein 39 (CAPER alpha) (Hepatocellular carcinoma protein 1) (RNA-binding motif protein 39) (RNA-binding region-containing protein 2) (Splicing factor HCC1)	RBM39 HCC1 RNPC2	Homo sapiens (Human)	18	17	25.2903	30.0967	17.6096	17.6096	25.115	30.1817	17.6096	17.6096	-0.0876505	0.47229	0.941054	mRNA processing [GO:0006397]; regulation of transcription, DNA-templated [GO:0006355]; RNA processing [GO:0006396]; RNA splicing [GO:0008380]; transcription, DNA-templated [GO:0006351]
RS24_HUMAN	P62847	40S ribosomal protein S24 (Small ribosomal subunit protein eS24)	RPS24	Homo sapiens (Human)	16	14	28.6568	27.9842	17.6096	27.9841	27.5626	27.7896	27.81	27.4372	-0.308085	0.199341	0.807713	erythrocyte homeostasis [GO:0034101]; maturation of SSU-rRNA from tricistronic rRNA transcript (SSU-rRNA, 5.8S rRNA, LSU-rRNA) [GO:0000462]; nuclear-transcribed mRNA catabolic process, nonsense-mediated decay [GO:0000184]; ribosomal small subunit biogenesis [GO:0042274]; rRNA processing [GO:0006364]; SRP-dependent cotranslational protein targeting to membrane [GO:0006614]; translation [GO:0006412…
SMD3_HUMAN	P62318	Small nuclear ribonucleoprotein Sm D3 (Sm-D3) (snRNP core protein D3)	SNRPD3	Homo sapiens (Human)	27	20	28.9002	29.0823	30.8571	30.8664	27.5776	28.8845	29.6704	29.6872	-0.692254	0.102409	0.618886	histone mRNA metabolic process [GO:0008334]; import into nucleus [GO:0051170]; mRNA splicing, via spliceosome [GO:0000398]; protein methylation [GO:0006479]; RNA splicing [GO:0008380]; spliceosomal complex assembly [GO:0000245]; spliceosomal snRNP assembly [GO:0000387]; termination of RNA polymerase II transcription [GO:0006369]
IGKC_HUMAN	P01834	Immunoglobulin kappa constant (Ig kappa chain C region) (Ig kappa chain C region AG) (Ig kappa chain C region CUM) (Ig kappa chain C region EU) (Ig kappa chain C region OU) (Ig kappa chain C region ROY) (Ig kappa chain C region TI)	IGKC	Homo sapiens (Human)	82	78	36.0476	37.0923	36.9984	37.1471	36.3975	36.7852	37.2712	37.3841	-0.0171618	0.316286	0.988175	B cell receptor signaling pathway [GO:0050853]; complement activation [GO:0006956]; complement activation, classical pathway [GO:0006958]; defense response to bacterium [GO:0042742]; Fc-epsilon receptor signaling pathway [GO:0038095]; Fc-gamma receptor signaling pathway involved in phagocytosis [GO:0038096]; immune response [GO:0006955]; innate immune response [GO:0045087]; leukocyte migration [G…
RS12_HUMAN	P25398	40S ribosomal protein S12 (Small ribosomal subunit protein eS12)	RPS12	Homo sapiens (Human)	18	14	29.6903	30.1096	32.0021	32.6621	28.5839	29.8946	31.2214	31.5717	-0.497907	0.209196	0.708133	nuclear-transcribed mRNA catabolic process, nonsense-mediated decay [GO:0000184]; SRP-dependent cotranslational protein targeting to membrane [GO:0006614]; translation [GO:0006412]; translational initiation [GO:0006413]
RL31_HUMAN	P62899	60S ribosomal protein L31 (Large ribosomal subunit protein eL31)	RPL31	Homo sapiens (Human)	13	11	26.7272	26.1133	26.5367	26.9435	26.0718	26.3177	26.9891	27.3317	0.0214705	0.383129	1.01499	cytoplasmic translation [GO:0002181]; nuclear-transcribed mRNA catabolic process, nonsense-mediated decay [GO:0000184]; SRP-dependent cotranslational protein targeting to membrane [GO:0006614]; translation [GO:0006412]; translational initiation [GO:0006413]
ST38L_HUMAN	Q9Y2H1	Serine/threonine-protein kinase 38-like (EC 2.7.11.1) (NDR2 protein kinase) (Nuclear Dbf2-related kinase 2)	STK38L KIAA0965 NDR2	Homo sapiens (Human)	23	17	30.7115	29.4515	27.5113	17.6096	29.8225	29.222	26.442	26.8726	-0.434081	0.268886	0.740165	intracellular signal transduction [GO:0035556]; peptidyl-serine phosphorylation [GO:0018105]; protein phosphorylation [GO:0006468]; regulation of cellular component organization [GO:0051128]
ALDOA_HUMAN	P04075	Fructose-bisphosphate aldolase A (EC 4.1.2.13) (Lung cancer antigen NY-LU-1) (Muscle-type aldolase)	ALDOA ALDA	Homo sapiens (Human)	12	11	26.1099	25.5855	17.6096	17.6096	28.182	25.3484	17.6096	17.6096	-0.118526	0.461556	0.921128	actin filament organization [GO:0007015]; ATP biosynthetic process [GO:0006754]; binding of sperm to zona pellucida [GO:0007339]; canonical glycolysis [GO:0061621]; fructose 1,6-bisphosphate metabolic process [GO:0030388]; fructose metabolic process [GO:0006000]; gluconeogenesis [GO:0006094]; glycolytic process [GO:0006096]; muscle cell cellular homeostasis [GO:0046716]; neutrophil degranulation …
RL24_HUMAN	P83731	60S ribosomal protein L24 (60S ribosomal protein L30) (Large ribosomal subunit protein eL24)	RPL24	Homo sapiens (Human)	23	25	29.6318	28.5472	29.1461	29.2157	28.4487	28.9081	29.5582	29.0875	-0.183151	0.322754	0.880777	assembly of large subunit precursor of preribosome [GO:1902626]; cytoplasmic translation [GO:0002181]; exit from mitosis [GO:0010458]; mitotic cell cycle checkpoint [GO:0007093]; nuclear-transcribed mRNA catabolic process, nonsense-mediated decay [GO:0000184]; optic nerve development [GO:0021554]; retina development in camera-type eye [GO:0060041]; retinal ganglion cell axon guidance [GO:0031290]…
RS20_HUMAN	P60866	40S ribosomal protein S20 (Small ribosomal subunit protein uS10)	RPS20	Homo sapiens (Human)	15	10	29.6292	28.7792	26.336	27.5093	28.7897	28.5395	17.6096	17.6096	-5.06966	0.0647142	0.0297769	cytoplasmic translation [GO:0002181]; nuclear-transcribed mRNA catabolic process, nonsense-mediated decay [GO:0000184]; SRP-dependent cotranslational protein targeting to membrane [GO:0006614]; translation [GO:0006412]; translational initiation [GO:0006413]
ZYX_HUMAN	Q15942	Zyxin (Zyxin-2)	ZYX	Homo sapiens (Human)	9	8	27.2546	27.073	17.6096	17.6096	27.4235	26.8098	17.6096	17.6096	-0.131579	0.493893	0.912832	cell-cell signaling [GO:0007267]; cell-matrix adhesion [GO:0007160]; cellular response to interferon-gamma [GO:0071346]; integrin-mediated signaling pathway [GO:0007229]; regulation of inflammatory response [GO:0050727]; stress fiber assembly [GO:0043149]; transforming growth factor beta receptor signaling pathway [GO:0007179]; viral process [GO:0016032]
NONO_HUMAN	Q15233	Non-POU domain-containing octamer-binding protein (NonO protein) (54 kDa nuclear RNA- and DNA-binding protein) (55 kDa nuclear protein) (DNA-binding p52/p100 complex, 52 kDa subunit) (NMT55) (p54(nrb)) (p54nrb)	NONO NRB54	Homo sapiens (Human)	14	7	27.4126	27.4449	17.6096	17.6096	27.1366	27.2887	17.6096	17.6096	-0.138006	0.487216	0.908774	activation of innate immune response [GO:0002218]; circadian rhythm [GO:0007623]; DNA recombination [GO:0006310]; DNA repair [GO:0006281]; innate immune response [GO:0045087]; mRNA processing [GO:0006397]; mRNA splicing, via spliceosome [GO:0000398]; negative regulation of oxidative stress-induced neuron intrinsic apoptotic signaling pathway [GO:1903377]; negative regulation of transcription, DNA…
KV229_HUMAN	A2NJV5	Immunoglobulin kappa variable 2-29	IGKV2-29	Homo sapiens (Human)	19	19	35.4055	36.9522	36.3836	36.2023	36.0687	35.9529	36.5818	36.883	0.0322741	0.360591	1.02262	complement activation [GO:0006956]; complement activation, classical pathway [GO:0006958]; Fc-epsilon receptor signaling pathway [GO:0038095]; Fc-gamma receptor signaling pathway involved in phagocytosis [GO:0038096]; leukocyte migration [GO:0050900]; receptor-mediated endocytosis [GO:0006898]; regulation of complement activation [GO:0030449]; regulation of immune response [GO:0050776]
SYEP_HUMAN	P07814	Bifunctional glutamate/proline--tRNA ligase (Bifunctional aminoacyl-tRNA synthetase) (Cell proliferation-inducing gene 32 protein) (Glutamatyl-prolyl-tRNA synthetase) [Includes: Glutamate--tRNA ligase (EC 6.1.1.17) (Glutamyl-tRNA synthetase) (GluRS); Proline--tRNA ligase (EC 6.1.1.15) (Prolyl-tRNA synthetase)]	EPRS GLNS PARS QARS QPRS PIG32	Homo sapiens (Human)	18	18	27.1701	25.3846	17.6096	17.6096	29.1792	25.053	17.6096	17.6096	-0.165818	0.475664	0.891423	cellular response to insulin stimulus [GO:0032869]; cellular response to interferon-gamma [GO:0071346]; glutamyl-tRNA aminoacylation [GO:0006424]; long-chain fatty acid import [GO:0044539]; negative regulation of translation [GO:0017148]; prolyl-tRNA aminoacylation [GO:0006433]; protein-containing complex assembly [GO:0065003]; tRNA aminoacylation for protein translation [GO:0006418]
RS26_HUMAN	P62854	40S ribosomal protein S26 (Small ribosomal subunit protein eS26)	RPS26	Homo sapiens (Human)	10	8	27.4027	27.0984	17.6096	27.1158	26.7016	27.4089	17.6096	17.6096	-4.95149	0.22885	0.0323185	cytoplasmic translation [GO:0002181]; negative regulation of RNA splicing [GO:0033119]; nuclear-transcribed mRNA catabolic process, nonsense-mediated decay [GO:0000184]; SRP-dependent cotranslational protein targeting to membrane [GO:0006614]; translation [GO:0006412]; translational initiation [GO:0006413]
SFPQ_HUMAN	P23246	Splicing factor, proline- and glutamine-rich (100 kDa DNA-pairing protein) (hPOMp100) (DNA-binding p52/p100 complex, 100 kDa subunit) (Polypyrimidine tract-binding protein-associated-splicing factor) (PSF) (PTB-associated-splicing factor)	SFPQ PSF	Homo sapiens (Human)	21	16	27.2624	27.7483	17.6096	17.6096	26.858	28.1566	17.6096	17.6096	-0.202177	0.493083	0.869238	activation of innate immune response [GO:0002218]; alternative mRNA splicing, via spliceosome [GO:0000380]; double-strand break repair via homologous recombination [GO:0000724]; histone H3 deacetylation [GO:0070932]; innate immune response [GO:0045087]; mRNA processing [GO:0006397]; negative regulation of circadian rhythm [GO:0042754]; negative regulation of transcription, DNA-templated [GO:00458…
RS13_HUMAN	P62277	40S ribosomal protein S13 (Small ribosomal subunit protein uS15)	RPS13	Homo sapiens (Human)	21	14	29.7968	25.3281	24.2513	17.6096	27.2809	24.914	24.4517	17.6096	-0.106858	0.438956	0.928608	negative regulation of RNA splicing [GO:0033119]; nuclear-transcribed mRNA catabolic process, nonsense-mediated decay [GO:0000184]; SRP-dependent cotranslational protein targeting to membrane [GO:0006614]; translation [GO:0006412]; translational initiation [GO:0006413]
TET2_HUMAN	Q6N021	Methylcytosine dioxygenase TET2 (EC 1.14.11.n2)	TET2 KIAA1546 Nbla00191	Homo sapiens (Human)	24	10	29.3965	17.6096	29.0627	29.5511	28.9654	17.6096	28.6464	17.6096	-6.10161	0.214846	0.0145623	5-methylcytosine catabolic process [GO:0006211]; cell cycle [GO:0007049]; DNA demethylation [GO:0080111]; histone H3-K4 trimethylation [GO:0080182]; myeloid cell differentiation [GO:0030099]; positive regulation of transcription by RNA polymerase II [GO:0045944]; protein O-linked glycosylation [GO:0006493]; response to organic cyclic compound [GO:0014070]
SPIN1_HUMAN	Q9Y657	Spindlin-1 (Ovarian cancer-related protein) (Spindlin1)	SPIN1 OCR SPIN	Homo sapiens (Human)	22	16	31.5475	28.899	29.1109	27.1849	30.977	28.681	27.9139	26.9158	-0.707467	0.292282	0.612394	chromatin organization [GO:0006325]; gamete generation [GO:0007276]; meiotic cell cycle [GO:0051321]; multicellular organism development [GO:0007275]; positive regulation of transcription, DNA-templated [GO:0045893]; positive regulation of Wnt signaling pathway [GO:0030177]; rRNA transcription [GO:0009303]; Wnt signaling pathway [GO:0016055]
EIF3D_HUMAN	O15371	Eukaryotic translation initiation factor 3 subunit D (eIF3d) (Eukaryotic translation initiation factor 3 subunit 7) (eIF-3-zeta) (eIF3 p66)	EIF3D EIF3S7	Homo sapiens (Human)	12	9	28.7655	27.516	17.6096	17.6096	27.5438	27.0667	17.6096	17.6096	-0.224646	0.453393	0.855805	cap-dependent translational initiation [GO:0002191]; formation of cytoplasmic translation initiation complex [GO:0001732]; IRES-dependent viral translational initiation [GO:0075522]; positive regulation of mRNA binding [GO:1902416]; positive regulation of translation [GO:0045727]; translational initiation [GO:0006413]; viral translational termination-reinitiation [GO:0075525]
RL6_HUMAN	Q02878	60S ribosomal protein L6 (Large ribosomal subunit protein eL6) (Neoplasm-related protein C140) (Tax-responsive enhancer element-binding protein 107) (TaxREB107)	RPL6 TXREB1	Homo sapiens (Human)	23	21	30.7376	17.6096	31.4063	31.296	30.2845	28.0441	31.2724	31.3885	-0.238308	0.21215	0.847739	cytoplasmic translation [GO:0002181]; nuclear-transcribed mRNA catabolic process, nonsense-mediated decay [GO:0000184]; regulation of transcription, DNA-templated [GO:0006355]; ribosomal large subunit assembly [GO:0000027]; SRP-dependent cotranslational protein targeting to membrane [GO:0006614]; translation [GO:0006412]; translational initiation [GO:0006413]
FLNA_HUMAN	P21333	Filamin-A (FLN-A) (Actin-binding protein 280) (ABP-280) (Alpha-filamin) (Endothelial actin-binding protein) (Filamin-1) (Non-muscle filamin)	FLNA FLN FLN1	Homo sapiens (Human)	244	206	34.3422	32.7812	32.721	32.3788	34.3954	32.3276	31.8068	31.7778	-0.683915	0.209347	0.622474	actin crosslink formation [GO:0051764]; actin cytoskeleton reorganization [GO:0031532]; adenylate cyclase-inhibiting dopamine receptor signaling pathway [GO:0007195]; cell junction assembly [GO:0034329]; cerebral cortex development [GO:0021987]; cilium assembly [GO:0060271]; cytoplasmic sequestering of protein [GO:0051220]; establishment of protein localization [GO:0045184]; establishment of Sert…
MVP_HUMAN	Q14764	Major vault protein (MVP) (Lung resistance-related protein)	MVP LRP	Homo sapiens (Human)	70	55	32.9586	28.6826	31.9093	30.2203	31.784	17.6096	31.4371	27.729	-1.48177	0.158069	0.35805	ERBB signaling pathway [GO:0038127]; mRNA transport [GO:0051028]; negative regulation of protein autophosphorylation [GO:0031953]; negative regulation of protein tyrosine kinase activity [GO:0061099]; negative regulation of signaling [GO:0023057]; neutrophil degranulation [GO:0043312]; protein transport [GO:0015031]
RS4X_HUMAN	P62701	40S ribosomal protein S4, X isoform (SCR10) (Single copy abundant mRNA protein) (Small ribosomal subunit protein eS4)	RPS4X CCG2 RPS4 SCAR	Homo sapiens (Human)	28	22	30.4587	29.4967	27.6653	27.4425	28.9867	29.0295	27.3399	26.7539	-0.417728	0.206594	0.748603	multicellular organism development [GO:0007275]; nuclear-transcribed mRNA catabolic process, nonsense-mediated decay [GO:0000184]; positive regulation of cell proliferation [GO:0008284]; positive regulation of translation [GO:0045727]; response to ethanol [GO:0045471]; SRP-dependent cotranslational protein targeting to membrane [GO:0006614]; translation [GO:0006412]; translational initiation [GO:…
ACTG_HUMAN	P63261	Actin, cytoplasmic 2 (Gamma-actin) [Cleaved into: Actin, cytoplasmic 2, N-terminally processed]	ACTG1 ACTG	Homo sapiens (Human)	61	51	33.2806	31.1768	31.6471	31.7689	31.7078	31.1304	30.8089	30.8639	-0.710803	0.0447912	0.61098	cell junction assembly [GO:0034329]; cellular response to interferon-gamma [GO:0071346]; ephrin receptor signaling pathway [GO:0048013]; Fc-gamma receptor signaling pathway involved in phagocytosis [GO:0038096]; membrane organization [GO:0061024]; platelet aggregation [GO:0070527]; retina homeostasis [GO:0001895]; sarcomere organization [GO:0045214]
RS16_HUMAN	P62249	40S ribosomal protein S16 (Small ribosomal subunit protein uS9)	RPS16	Homo sapiens (Human)	28	20	28.2322	28.9462	28.6954	29.1822	27.3944	28.1759	29.2098	28.7814	-0.34212	0.19579	0.788881	cellular response to leukemia inhibitory factor [GO:1990830]; liver regeneration [GO:0097421]; maturation of SSU-rRNA from tricistronic rRNA transcript (SSU-rRNA, 5.8S rRNA, LSU-rRNA) [GO:0000462]; nuclear-transcribed mRNA catabolic process, nonsense-mediated decay [GO:0000184]; ribosomal small subunit biogenesis [GO:0042274]; rRNA processing [GO:0006364]; SRP-dependent cotranslational protein ta…
RS14_HUMAN	P62263	40S ribosomal protein S14 (Small ribosomal subunit protein uS11)	RPS14 PRO2640	Homo sapiens (Human)	12	10	27.4895	28.3078	17.6096	17.6096	26.9585	28.6603	17.6096	17.6096	-0.265487	0.48647	0.831918	erythrocyte differentiation [GO:0030218]; maturation of SSU-rRNA [GO:0030490]; maturation of SSU-rRNA from tricistronic rRNA transcript (SSU-rRNA, 5.8S rRNA, LSU-rRNA) [GO:0000462]; negative regulation of transcription by RNA polymerase II [GO:0000122]; nuclear-transcribed mRNA catabolic process, nonsense-mediated decay [GO:0000184]; ribosomal small subunit assembly [GO:0000028]; rRNA processing …
RS18_HUMAN	P62269	40S ribosomal protein S18 (Ke-3) (Ke3) (Small ribosomal subunit protein uS13)	RPS18 D6S218E	Homo sapiens (Human)	24	24	29.7455	29.0206	28.4187	28.6158	28.4885	28.8478	28.463	28.8365	-0.155743	0.161985	0.89767	nuclear-transcribed mRNA catabolic process, nonsense-mediated decay [GO:0000184]; ribosome biogenesis [GO:0042254]; SRP-dependent cotranslational protein targeting to membrane [GO:0006614]; translation [GO:0006412]; translational initiation [GO:0006413]
RS8_HUMAN	P62241	40S ribosomal protein S8 (Small ribosomal subunit protein eS8)	RPS8 OK/SW-cl.83	Homo sapiens (Human)	33	28	29.8441	30.0021	28.8367	28.9311	29.1135	29.3885	29.288	28.699	-0.186853	0.20106	0.87852	maturation of SSU-rRNA from tricistronic rRNA transcript (SSU-rRNA, 5.8S rRNA, LSU-rRNA) [GO:0000462]; nuclear-transcribed mRNA catabolic process, nonsense-mediated decay [GO:0000184]; SRP-dependent cotranslational protein targeting to membrane [GO:0006614]; translation [GO:0006412]; translational initiation [GO:0006413]
RS3A_HUMAN	P61247	40S ribosomal protein S3a (Small ribosomal subunit protein eS1) (v-fos transformation effector protein) (Fte-1)	RPS3A FTE1 MFTL	Homo sapiens (Human)	26	29	29.9168	28.478	28.6257	28.656	28.3153	27.9045	28.0417	27.5721	-0.667764	0.0105977	0.629482	cell differentiation [GO:0030154]; cytoplasmic translation [GO:0002181]; negative regulation of apoptotic process [GO:0043066]; nuclear-transcribed mRNA catabolic process, nonsense-mediated decay [GO:0000184]; SRP-dependent cotranslational protein targeting to membrane [GO:0006614]; translation [GO:0006412]; translational initiation [GO:0006413]
RS17_HUMAN	P08708	40S ribosomal protein S17 (Small ribosomal subunit protein eS17)	RPS17 RPS17L	Homo sapiens (Human)	23	19	28.6221	29.1438	28.4061	28.4365	28.4462	27.8179	27.9852	27.5282	-0.627739	0.00784623	0.64719	erythrocyte homeostasis [GO:0034101]; nuclear-transcribed mRNA catabolic process, nonsense-mediated decay [GO:0000184]; ribosomal small subunit assembly [GO:0000028]; ribosomal small subunit biogenesis [GO:0042274]; rRNA processing [GO:0006364]; SRP-dependent cotranslational protein targeting to membrane [GO:0006614]; translation [GO:0006412]; translational initiation [GO:0006413]
RS19_HUMAN	P39019	40S ribosomal protein S19 (Small ribosomal subunit protein eS19)	RPS19	Homo sapiens (Human)	14	11	29.482	29.002	28.5179	28.6767	28.3648	28.885	17.6096	17.6096	-5.85217	0.0379887	0.017311	antimicrobial humoral immune response mediated by antimicrobial peptide [GO:0061844]; defense response to Gram-negative bacterium [GO:0050829]; erythrocyte differentiation [GO:0030218]; killing of cells of other organism [GO:0031640]; maturation of SSU-rRNA [GO:0030490]; maturation of SSU-rRNA from tricistronic rRNA transcript (SSU-rRNA, 5.8S rRNA, LSU-rRNA) [GO:0000462]; monocyte chemotaxis [GO:…
DDX3X_HUMAN	O00571	ATP-dependent RNA helicase DDX3X (EC 3.6.4.13) (DEAD box protein 3, X-chromosomal) (DEAD box, X isoform) (Helicase-like protein 2) (HLP2)	DDX3X DBX DDX3	Homo sapiens (Human)	14	11	26.3447	27.5193	17.6096	17.6096	25.6825	27.8362	17.6096	17.6096	-0.331118	0.477672	0.79492	cellular response to arsenic-containing substance [GO:0071243]; cellular response to osmotic stress [GO:0071470]; chromosome segregation [GO:0007059]; extrinsic apoptotic signaling pathway via death domain receptors [GO:0008625]; innate immune response [GO:0045087]; intracellular signal transduction [GO:0035556]; intrinsic apoptotic signaling pathway [GO:0097193]; mature ribosome assembly [GO:004…
TCPZ_HUMAN	P40227	T-complex protein 1 subunit zeta (TCP-1-zeta) (Acute morphine dependence-related protein 2) (CCT-zeta-1) (HTR3) (Tcp20)	CCT6A CCT6 CCTZ	Homo sapiens (Human)	23	13	28.1106	29.7391	17.6096	17.6096	27.4217	28.4953	17.6096	17.6096	-0.344447	0.447249	0.78761	'de novo' protein folding [GO:0006458]; chaperone-mediated protein folding [GO:0061077]; positive regulation of establishment of protein localization to telomere [GO:1904851]; positive regulation of protein localization to Cajal body [GO:1904871]; positive regulation of telomerase RNA localization to Cajal body [GO:1904874]; positive regulation of telomere maintenance via telomerase [GO:0032212];…
EF1G_HUMAN	P26641	Elongation factor 1-gamma (EF-1-gamma) (eEF-1B gamma)	EEF1G EF1G PRO1608	Homo sapiens (Human)	22	24	29.1503	30.4618	26.4983	17.6096	29.7109	28.4551	26.544	17.6096	-0.324798	0.496306	0.79841	glutathione metabolic process [GO:0006749]; response to virus [GO:0009615]; translational elongation [GO:0006414]
TCPG_HUMAN	P49368	T-complex protein 1 subunit gamma (TCP-1-gamma) (CCT-gamma) (hTRiC5)	CCT3 CCTG TRIC5	Homo sapiens (Human)	21	19	29.2334	29.95	17.6096	17.6096	28.5132	29.3199	17.6096	17.6096	-0.360124	0.46526	0.779098	'de novo' protein folding [GO:0006458]; binding of sperm to zona pellucida [GO:0007339]; chaperone-mediated protein folding [GO:0061077]; pore complex assembly [GO:0046931]; positive regulation of establishment of protein localization to telomere [GO:1904851]; positive regulation of protein localization to Cajal body [GO:1904871]; positive regulation of telomerase RNA localization to Cajal body […
SPNDC_HUMAN	Q9BUA3	Spindlin interactor and repressor of chromatin-binding protein (SPIN1-docking protein) (SPIN-DOC)	SPINDOC C11orf84	Homo sapiens (Human)	26	22	29.9494	29.0671	29.2723	28.6788	29.6846	28.52	28.5505	17.6096	-0.63447	0.167033	0.644177	negative regulation of transcription, DNA-templated [GO:0045892]; transcription, DNA-templated [GO:0006351]
TCPQ_HUMAN	P50990	T-complex protein 1 subunit theta (TCP-1-theta) (CCT-theta) (Chaperonin containing T-complex polypeptide 1 subunit 8) (Renal carcinoma antigen NY-REN-15)	CCT8 C21orf112 CCTQ KIAA0002	Homo sapiens (Human)	25	14	28.2716	29.2264	17.6096	17.6096	27.5449	28.2019	17.6096	17.6096	-0.363359	0.453023	0.777353	'de novo' protein folding [GO:0006458]; binding of sperm to zona pellucida [GO:0007339]; chaperone-mediated protein folding [GO:0061077]; neutrophil degranulation [GO:0043312]; pore complex assembly [GO:0046931]; positive regulation of establishment of protein localization to telomere [GO:1904851]; positive regulation of protein localization to Cajal body [GO:1904871]; positive regulation of telo…
TCPH_HUMAN	Q99832	T-complex protein 1 subunit eta (TCP-1-eta) (CCT-eta) (HIV-1 Nef-interacting protein) [Cleaved into: T-complex protein 1 subunit eta, N-terminally processed]	CCT7 CCTH NIP7-1	Homo sapiens (Human)	19	12	27.2628	28.9097	17.6096	17.6096	26.5069	27.9768	17.6096	17.6096	-0.377906	0.447629	0.769554	'de novo' protein folding [GO:0006458]; binding of sperm to zona pellucida [GO:0007339]; chaperone-mediated protein folding [GO:0061077]; positive regulation of establishment of protein localization to telomere [GO:1904851]; positive regulation of protein localization to Cajal body [GO:1904871]; positive regulation of telomerase RNA localization to Cajal body [GO:1904874]; positive regulation of …
THOC4_HUMAN	Q86V81	THO complex subunit 4 (Tho4) (Ally of AML-1 and LEF-1) (Aly/REF export factor) (Transcriptional coactivator Aly/REF) (bZIP-enhancing factor BEF)	ALYREF ALY BEF THOC4	Homo sapiens (Human)	11	9	27.8058	29.4789	17.6096	17.6096	26.9859	29.9141	17.6096	17.6096	-0.409969	0.476501	0.75264	mRNA 3'-end processing [GO:0031124]; mRNA export from nucleus [GO:0006406]; mRNA splicing, via spliceosome [GO:0000398]; osteoblast differentiation [GO:0001649]; positive regulation of DNA-templated transcription, elongation [GO:0032786]; regulation of DNA recombination [GO:0000018]; replication fork processing [GO:0031297]; RNA export from nucleus [GO:0006405]; viral mRNA export from host cell n…
RS2_HUMAN	P15880	40S ribosomal protein S2 (40S ribosomal protein S4) (Protein LLRep3) (Small ribosomal subunit protein uS5)	RPS2 RPS4	Homo sapiens (Human)	29	22	29.966	29.7578	27.8653	27.5028	28.9197	29.4478	28.44	27.1729	-0.131698	0.371022	0.912757	cellular response to interleukin-4 [GO:0071353]; nuclear-transcribed mRNA catabolic process, nonsense-mediated decay [GO:0000184]; positive regulation of ubiquitin-protein transferase activity [GO:0051443]; rRNA processing [GO:0006364]; SRP-dependent cotranslational protein targeting to membrane [GO:0006614]; translation [GO:0006412]; translational initiation [GO:0006413]
PABP1_HUMAN	P11940	Polyadenylate-binding protein 1 (PABP-1) (Poly(A)-binding protein 1)	PABPC1 PAB1 PABP1 PABPC2	Homo sapiens (Human)	28	26	29.6218	27.9823	17.6096	17.6096	29.5214	27.0201	27.1378	17.6096	4.28296	0.262812	19.467	gene silencing by RNA [GO:0031047]; mRNA polyadenylation [GO:0006378]; mRNA splicing, via spliceosome [GO:0000398]; mRNA stabilization [GO:0048255]; negative regulation of nuclear-transcribed mRNA catabolic process, nonsense-mediated decay [GO:2000623]; nuclear-transcribed mRNA catabolic process, nonsense-mediated decay [GO:0000184]; positive regulation of nuclear-transcribed mRNA catabolic proce…
ANM5_HUMAN	O14744	Protein arginine N-methyltransferase 5 (EC 2.1.1.320) (72 kDa ICln-binding protein) (Histone-arginine N-methyltransferase PRMT5) (Jak-binding protein 1) (Shk1 kinase-binding protein 1 homolog) (SKB1 homolog) (SKB1Hs) [Cleaved into: Protein arginine N-methyltransferase 5, N-terminally processed]	PRMT5 HRMT1L5 IBP72 JBP1 SKB1	Homo sapiens (Human)	106	81	34.8594	33.8419	34.564	33.6565	33.9168	33.6964	31.6819	31.9838	-1.36286	0.0207125	0.38881	cell proliferation [GO:0008283]; circadian regulation of gene expression [GO:0032922]; DNA-templated transcription, termination [GO:0006353]; endothelial cell activation [GO:0042118]; Golgi ribbon formation [GO:0090161]; histone H4-R3 methylation [GO:0043985]; liver regeneration [GO:0097421]; negative regulation of cell differentiation [GO:0045596]; peptidyl-arginine methylation [GO:0018216]; pep…
RS10_HUMAN	P46783	40S ribosomal protein S10 (Small ribosomal subunit protein eS10)	RPS10	Homo sapiens (Human)	17	13	28.095	28.4521	26.5655	26.8564	27.223	28.5634	26.5749	17.6096	-0.576758	0.190946	0.670469	nuclear-transcribed mRNA catabolic process, nonsense-mediated decay [GO:0000184]; ribosomal small subunit assembly [GO:0000028]; SRP-dependent cotranslational protein targeting to membrane [GO:0006614]; translation [GO:0006412]; translational initiation [GO:0006413]
IF4B_HUMAN	P23588	Eukaryotic translation initiation factor 4B (eIF-4B)	EIF4B	Homo sapiens (Human)	79	60	34.7294	35.0434	32.9587	32.405	33.8172	34.5779	30.6163	31.2364	-1.31726	0.134077	0.401295	eukaryotic translation initiation factor 4F complex assembly [GO:0097010]; formation of translation preinitiation complex [GO:0001731]; regulation of translational initiation [GO:0006446]; translational initiation [GO:0006413]
KIF11_HUMAN	P52732	Kinesin-like protein KIF11 (Kinesin-like protein 1) (Kinesin-like spindle protein HKSP) (Kinesin-related motor protein Eg5) (Thyroid receptor-interacting protein 5) (TR-interacting protein 5) (TRIP-5)	KIF11 EG5 KNSL1 TRIP5	Homo sapiens (Human)	100	70	32.7192	27.5978	31.1934	31.7789	31.569	26.4742	30.2597	30.9635	-0.874531	0.284702	0.545431	antigen processing and presentation of exogenous peptide antigen via MHC class II [GO:0019886]; cell division [GO:0051301]; chromosome segregation [GO:0007059]; microtubule-based movement [GO:0007018]; mitotic cell cycle [GO:0000278]; mitotic centrosome separation [GO:0007100]; mitotic spindle assembly [GO:0090307]; mitotic spindle organization [GO:0007052]; regulation of mitotic centrosome separ…
RL13A_HUMAN	P40429	60S ribosomal protein L13a (23 kDa highly basic protein) (Large ribosomal subunit protein uL13)	RPL13A	Homo sapiens (Human)	17	19	29.1401	26.2702	29.2137	28.0114	28.7847	26.7979	28.2016	28.5773	-0.18632	0.495377	0.878845	cellular response to interferon-gamma [GO:0071346]; negative regulation of formation of translation preinitiation complex [GO:1901194]; negative regulation of translation [GO:0017148]; nuclear-transcribed mRNA catabolic process, nonsense-mediated decay [GO:0000184]; SRP-dependent cotranslational protein targeting to membrane [GO:0006614]; translation [GO:0006412]; translational initiation [GO:000…
RSSA_HUMAN	P08865	40S ribosomal protein SA (37 kDa laminin receptor precursor) (37LRP) (37/67 kDa laminin receptor) (LRP/LR) (67 kDa laminin receptor) (67LR) (Colon carcinoma laminin-binding protein) (Laminin receptor 1) (LamR) (Laminin-binding protein precursor p40) (LBP/p40) (Multidrug resistance-associated protein MGr1-Ag) (NEM/1CHD4) (Small ribosomal subunit protein uS2)	RPSA LAMBR LAMR1	Homo sapiens (Human)	11	7	28.2662	26.8327	17.6096	17.6096	26.8159	25.87	17.6096	17.6096	-0.481341	0.426192	0.716312	cell adhesion [GO:0007155]; endonucleolytic cleavage in ITS1 to separate SSU-rRNA from 5.8S rRNA and LSU-rRNA from tricistronic rRNA transcript (SSU-rRNA, 5.8S rRNA, LSU-rRNA) [GO:0000447]; endonucleolytic cleavage to generate mature 3'-end of SSU-rRNA from (SSU-rRNA, 5.8S rRNA, LSU-rRNA) [GO:0000461]; nuclear-transcribed mRNA catabolic process, nonsense-mediated decay [GO:0000184]; ribosomal sma…
IF4A1_HUMAN	P60842	Eukaryotic initiation factor 4A-I (eIF-4A-I) (eIF4A-I) (EC 3.6.4.13) (ATP-dependent RNA helicase eIF4A-1)	EIF4A1 DDX2A EIF4A	Homo sapiens (Human)	28	14	30.5263	28.4241	29.8642	30.0234	28.8047	27.819	28.8119	17.6096	-1.63194	0.105391	0.322655	regulation of gene expression [GO:0010468]; RNA secondary structure unwinding [GO:0010501]; translational initiation [GO:0006413]; viral process [GO:0016032]
HNRH1_HUMAN	P31943	Heterogeneous nuclear ribonucleoprotein H (hnRNP H) [Cleaved into: Heterogeneous nuclear ribonucleoprotein H, N-terminally processed]	HNRNPH1 HNRPH HNRPH1	Homo sapiens (Human)	25	18	29.5184	29.6173	29.3161	30.2863	29.0535	28.4358	28.4515	29.6753	-0.815345	0.0194339	0.568273	fibroblast growth factor receptor signaling pathway [GO:0008543]; mRNA splicing, via spliceosome [GO:0000398]; regulation of RNA splicing [GO:0043484]; RNA metabolic process [GO:0016070]; RNA processing [GO:0006396]
SF3B2_HUMAN	Q13435	Splicing factor 3B subunit 2 (Pre-mRNA-splicing factor SF3b 145 kDa subunit) (SF3b145) (Spliceosome-associated protein 145) (SAP 145)	SF3B2 SAP145	Homo sapiens (Human)	29	13	29.9263	26.5077	28.3021	28.8802	27.8051	17.6096	27.1667	27.5248	-1.2454	0.125082	0.421791	mRNA processing [GO:0006397]; mRNA splicing, via spliceosome [GO:0000398]; RNA splicing [GO:0008380]; viral process [GO:0016032]
RS3_HUMAN	P23396	40S ribosomal protein S3 (EC 4.2.99.18) (Small ribosomal subunit protein uS3)	RPS3 OK/SW-cl.26	Homo sapiens (Human)	16	11	29.0564	27.7194	17.6096	17.6096	27.8831	26.5826	17.6096	17.6096	-0.568393	0.433157	0.674368	apoptotic process [GO:0006915]; cell division [GO:0051301]; cellular response to DNA damage stimulus [GO:0006974]; cellular response to hydrogen peroxide [GO:0070301]; cellular response to tumor necrosis factor [GO:0071356]; chromosome segregation [GO:0007059]; cytoplasmic translation [GO:0002181]; DNA damage response, detection of DNA damage [GO:0042769]; DNA repair [GO:0006281]; negative regula…
TAB1_HUMAN	Q15750	TGF-beta-activated kinase 1 and MAP3K7-binding protein 1 (Mitogen-activated protein kinase kinase kinase 7-interacting protein 1) (TGF-beta-activated kinase 1-binding protein 1) (TAK1-binding protein 1)	TAB1 MAP3K7IP1	Homo sapiens (Human)	17	8	27.623	27.6678	17.6096	17.6096	26.7565	26.4687	17.6096	17.6096	-0.577162	0.440498	0.670281	activation of MAPK activity [GO:0000187]; activation of MAPKKK activity [GO:0000185]; aorta development [GO:0035904]; cardiac septum development [GO:0003279]; coronary vasculature development [GO:0060976]; Fc-epsilon receptor signaling pathway [GO:0038095]; heart morphogenesis [GO:0003007]; I-kappaB kinase/NF-kappaB signaling [GO:0007249]; interleukin-1-mediated signaling pathway [GO:0070498]; in…
RS9_HUMAN	P46781	40S ribosomal protein S9 (Small ribosomal subunit protein uS4)	RPS9	Homo sapiens (Human)	23	17	29.7804	27.2926	25.3223	24.8231	27.8123	26.1286	17.6096	17.6096	-4.43834	0.0595692	0.0461241	nuclear-transcribed mRNA catabolic process, nonsense-mediated decay [GO:0000184]; positive regulation of cell proliferation [GO:0008284]; positive regulation of translational fidelity [GO:0045903]; rRNA processing [GO:0006364]; SRP-dependent cotranslational protein targeting to membrane [GO:0006614]; translation [GO:0006412]; translational initiation [GO:0006413]
ERH_HUMAN	P84090	Enhancer of rudimentary homolog	ERH	Homo sapiens (Human)	25	22	34.7519	31.3228	34.0896	34.8028	32.9159	31.0693	33.0084	32.4804	-1.72265	0.0787622	0.302992	cell cycle [GO:0007049]; nucleobase-containing compound metabolic process [GO:0006139]; positive regulation of Notch signaling pathway [GO:0045747]; pyrimidine nucleoside metabolic process [GO:0006213]; pyrimidine nucleotide biosynthetic process [GO:0006221]
ANFY1_HUMAN	Q9P2R3	Rabankyrin-5 (Rank-5) (Ankyrin repeat and FYVE domain-containing protein 1) (Ankyrin repeats hooked to a zinc finger motif)	ANKFY1 ANKHZN KIAA1255	Homo sapiens (Human)	21	13	29.3034	29.5502	27.6174	26.9272	28.1047	28.609	26.9522	17.6096	-0.93194	0.15813	0.524153	endocytosis [GO:0006897]; endosomal transport [GO:0016197]; endosomal vesicle fusion [GO:0034058]; Golgi to lysosome transport [GO:0090160]; positive regulation of pinocytosis [GO:0048549]; retrograde transport, endosome to Golgi [GO:0042147]
HNRPK_HUMAN	P61978	Heterogeneous nuclear ribonucleoprotein K (hnRNP K) (Transformation up-regulated nuclear protein) (TUNP)	HNRNPK HNRPK	Homo sapiens (Human)	20	17	29.1482	28.6201	17.6096	17.6096	27.4137	28.4991	17.6096	17.6096	-0.603204	0.448844	0.65829	mRNA splicing, via spliceosome [GO:0000398]; negative regulation of apoptotic process [GO:0043066]; negative regulation of mRNA splicing, via spliceosome [GO:0048025]; positive regulation of low-density lipoprotein particle receptor biosynthetic process [GO:0045716]; positive regulation of receptor-mediated endocytosis [GO:0048260]; positive regulation of transcription by RNA polymerase II [GO:00…
MAP7_HUMAN	Q14244	Ensconsin (Epithelial microtubule-associated protein of 115 kDa) (E-MAP-115) (Microtubule-associated protein 7) (MAP-7)	MAP7	Homo sapiens (Human)	16	9	27.1994	28.2715	27.1533	17.6096	17.6096	28.2991	25.9685	17.6096	-5.38729	0.211253	0.0238926	establishment or maintenance of cell polarity [GO:0007163]; microtubule cytoskeleton organization [GO:0000226]; protein localization to plasma membrane [GO:0072659]; response to osmotic stress [GO:0006970]
PPM1A_HUMAN	P35813	Protein phosphatase 1A (EC 3.1.3.16) (Protein phosphatase 2C isoform alpha) (PP2C-alpha) (Protein phosphatase IA)	PPM1A PPPM1A	Homo sapiens (Human)	20	18	28.286	28.4837	26.6812	26.9605	28.4326	27.0036	17.6096	17.6096	-5.31663	0.0480839	0.025092	cell cycle arrest [GO:0007050]; cellular response to transforming growth factor beta stimulus [GO:0071560]; dephosphorylation [GO:0016311]; negative regulation of BMP signaling pathway [GO:0030514]; negative regulation of I-kappaB kinase/NF-kappaB signaling [GO:0043124]; negative regulation of NIK/NF-kappaB signaling [GO:1901223]; negative regulation of SMAD protein complex assembly [GO:0010991];…
EIF3B_HUMAN	P55884	Eukaryotic translation initiation factor 3 subunit B (eIF3b) (Eukaryotic translation initiation factor 3 subunit 9) (Prt1 homolog) (hPrt1) (eIF-3-eta) (eIF3 p110) (eIF3 p116)	EIF3B EIF3S9	Homo sapiens (Human)	13	5	26.8313	25.9827	17.6096	17.6096	24.677	25.0853	17.6096	17.6096	-0.652818	0.397392	0.636037	IRES-dependent viral translational initiation [GO:0075522]; regulation of translational initiation [GO:0006446]; translational initiation [GO:0006413]; viral translational termination-reinitiation [GO:0075525]
ICLN_HUMAN	P54105	Methylosome subunit pICln (Chloride channel, nucleotide sensitive 1A) (Chloride conductance regulatory protein ICln) (I(Cln)) (Chloride ion current inducer protein) (ClCI) (Reticulocyte pICln)	CLNS1A CLCI ICLN	Homo sapiens (Human)	18	7	29.1244	28.2425	29.6891	29.6178	28.5827	27.8042	17.6096	17.6096	-6.66418	0.0262071	0.00986012	cell volume homeostasis [GO:0006884]; chloride transport [GO:0006821]; spliceosomal snRNP assembly [GO:0000387]
RS28_HUMAN	P62857	40S ribosomal protein S28 (Small ribosomal subunit protein eS28)	RPS28	Homo sapiens (Human)	10	10	29.1182	28.6911	17.6096	27.1561	27.3602	28.4548	17.6096	17.6096	-5.43873	0.216812	0.0230558	cytoplasmic translation [GO:0002181]; maturation of SSU-rRNA [GO:0030490]; nuclear-transcribed mRNA catabolic process, nonsense-mediated decay [GO:0000184]; ribosomal small subunit assembly [GO:0000028]; ribosomal small subunit biogenesis [GO:0042274]; ribosome biogenesis [GO:0042254]; rRNA processing [GO:0006364]; SRP-dependent cotranslational protein targeting to membrane [GO:0006614]; translat…
METK2_HUMAN	P31153	S-adenosylmethionine synthase isoform type-2 (AdoMet synthase 2) (EC 2.5.1.6) (Methionine adenosyltransferase 2) (MAT 2) (Methionine adenosyltransferase II) (MAT-II)	MAT2A AMS2 MATA2	Homo sapiens (Human)	21	15	28.3548	28.1734	17.6096	17.6096	27.5706	26.7791	17.6096	17.6096	-0.697172	0.438403	0.61678	cellular response to leukemia inhibitory factor [GO:1990830]; one-carbon metabolic process [GO:0006730]; protein heterooligomerization [GO:0051291]; protein hexamerization [GO:0034214]; S-adenosylmethionine biosynthetic process [GO:0006556]
TAF4_HUMAN	O00268	Transcription initiation factor TFIID subunit 4 (RNA polymerase II TBP-associated factor subunit C) (TBP-associated factor 4) (Transcription initiation factor TFIID 130 kDa subunit) (TAF(II)130) (TAFII-130) (TAFII130) (Transcription initiation factor TFIID 135 kDa subunit) (TAF(II)135) (TAFII-135) (TAFII135)	TAF4 TAF2C TAF2C1 TAF4A TAFII130 TAFII135	Homo sapiens (Human)	14	11	27.6894	17.6096	28.7284	28.0316	26.2603	17.6096	28.0315	27.617	-0.921847	0.473169	0.527833	DNA-templated transcription, initiation [GO:0006352]; ovarian follicle development [GO:0001541]; positive regulation of transcription, DNA-templated [GO:0045893]; positive regulation of transcription by RNA polymerase II [GO:0045944]; regulation of signal transduction by p53 class mediator [GO:1901796]; RNA polymerase II transcriptional preinitiation complex assembly [GO:0051123]; transcription b…
PPM1B_HUMAN	O75688	Protein phosphatase 1B (EC 3.1.3.16) (Protein phosphatase 2C isoform beta) (PP2C-beta)	PPM1B PP2CB	Homo sapiens (Human)	12	12	27.9618	27.9365	17.6096	17.6096	28.5023	26.4873	17.6096	17.6096	-0.724562	0.465434	0.605181	negative regulation of defense response to virus [GO:0050687]; negative regulation of I-kappaB kinase/NF-kappaB signaling [GO:0043124]; negative regulation of interferon-beta production [GO:0032688]; negative regulation of NIK/NF-kappaB signaling [GO:1901223]; N-terminal protein myristoylation [GO:0006499]; peptidyl-threonine dephosphorylation [GO:0035970]; protein dephosphorylation [GO:0006470]
KCTD5_HUMAN	Q9NXV2	BTB/POZ domain-containing protein KCTD5	KCTD5	Homo sapiens (Human)	31	25	30.5365	32.6985	29.6008	30.7814	27.9949	31.4689	29.0526	30.5715	-0.846865	0.122974	0.555991	proteasome-mediated ubiquitin-dependent protein catabolic process [GO:0043161]; protein homooligomerization [GO:0051260]; viral process [GO:0016032]
MEP50_HUMAN	Q9BQA1	Methylosome protein 50 (MEP-50) (Androgen receptor cofactor p44) (WD repeat-containing protein 77) (p44/Mep50)	WDR77 MEP50 WD45 HKMT1069 Nbla10071	Homo sapiens (Human)	49	38	33.2175	32.1026	32.7301	31.9402	31.7126	31.2071	30.5106	30.9	-1.36281	0.00211451	0.388823	negative regulation of epithelial cell proliferation involved in prostate gland development [GO:0060770]; positive regulation of cell proliferation [GO:0008284]; regulation of transcription by RNA polymerase II [GO:0006357]; secretory columnal luminar epithelial cell differentiation involved in prostate glandular acinus development [GO:0060528]
PRP31_HUMAN	Q8WWY3	U4/U6 small nuclear ribonucleoprotein Prp31 (Pre-mRNA-processing factor 31) (Serologically defined breast cancer antigen NY-BR-99) (U4/U6 snRNP 61 kDa protein) (Protein 61K) (hPrp31)	PRPF31 PRP31	Homo sapiens (Human)	52	28	32.4251	30.1115	30.9725	29.342	30.999	28.8033	29.4476	27.5199	-1.41651	0.0589652	0.374616	mRNA splicing, via spliceosome [GO:0000398]; ribonucleoprotein complex localization [GO:0071166]; spliceosomal tri-snRNP complex assembly [GO:0000244]
RBM10_HUMAN	P98175	RNA-binding protein 10 (G patch domain-containing protein 9) (RNA-binding motif protein 10) (RNA-binding protein S1-1) (S1-1)	RBM10 DXS8237E GPATC9 GPATCH9 KIAA0122	Homo sapiens (Human)	131	82	32.5046	31.5508	32.3917	32.8415	30.8625	30.7067	31.1796	31.6542	-1.42709	0.00235224	0.371881	3'-UTR-mediated mRNA stabilization [GO:0070935]; mRNA processing [GO:0006397]; negative regulation of cell proliferation [GO:0008285]; negative regulation of mRNA splicing, via spliceosome [GO:0048025]; negative regulation of transcription by RNA polymerase II [GO:0000122]; positive regulation of smooth muscle cell apoptotic process [GO:0034393]; regulation of alternative mRNA splicing, via splic…
RSMN_HUMAN	P63162	Small nuclear ribonucleoprotein-associated protein N (snRNP-N) (Sm protein D) (Sm-D) (Sm protein N) (Sm-N) (SmN) (Tissue-specific-splicing protein)	SNRPN HCERN3 SMN	Homo sapiens (Human)	13	10	28.1147	27.1617	28.2163	17.6096	27.9759	26.5699	17.6096	17.6096	-5.54846	0.206637	0.0213672	mRNA splicing, via spliceosome [GO:0000398]; RNA splicing [GO:0008380]
EIF3A_HUMAN	Q14152	Eukaryotic translation initiation factor 3 subunit A (eIF3a) (Eukaryotic translation initiation factor 3 subunit 10) (eIF-3-theta) (eIF3 p167) (eIF3 p180) (eIF3 p185)	EIF3A EIF3S10 KIAA0139	Homo sapiens (Human)	43	15	29.1292	28.2838	26.5554	26.4156	26.5968	28.0283	17.6096	17.6096	-5.31642	0.0399052	0.0250957	formation of cytoplasmic translation initiation complex [GO:0001732]; IRES-dependent viral translational initiation [GO:0075522]; negative regulation of ERK1 and ERK2 cascade [GO:0070373]; translational initiation [GO:0006413]; translation reinitiation [GO:0002188]; viral translational termination-reinitiation [GO:0075525]
UBP15_HUMAN	Q9Y4E8	Ubiquitin carboxyl-terminal hydrolase 15 (EC 3.4.19.12) (Deubiquitinating enzyme 15) (Ubiquitin thioesterase 15) (Ubiquitin-specific-processing protease 15) (Unph-2) (Unph4)	USP15 KIAA0529	Homo sapiens (Human)	24	8	28.598	28.4596	17.6096	17.6096	26.7354	26.6676	17.6096	17.6096	-0.895961	0.4032	0.537389	BMP signaling pathway [GO:0030509]; histone H2B conserved C-terminal lysine deubiquitination [GO:0035616]; monoubiquitinated protein deubiquitination [GO:0035520]; pathway-restricted SMAD protein phosphorylation [GO:0060389]; protein deubiquitination [GO:0016579]; transforming growth factor beta receptor signaling pathway [GO:0007179]; ubiquitin-dependent protein catabolic process [GO:0006511]
RIOK1_HUMAN	Q9BRS2	Serine/threonine-protein kinase RIO1 (EC 2.7.11.1) (EC 3.6.3.-) (RIO kinase 1)	RIOK1 RIO1	Homo sapiens (Human)	30	15	30.6054	28.5578	29.2663	28.1425	27.3474	27.6381	25.5339	26.1696	-2.15355	0.00330058	0.224759	maturation of SSU-rRNA [GO:0030490]; positive regulation of rRNA processing [GO:2000234]; ribosomal small subunit biogenesis [GO:0042274]
TR150_HUMAN	Q9Y2W1	Thyroid hormone receptor-associated protein 3 (BCLAF1 and THRAP3 family member 2) (Thyroid hormone receptor-associated protein complex 150 kDa component) (Trap150)	THRAP3 BCLAF2 TRAP150	Homo sapiens (Human)	79	55	33.187	30.4419	31.8203	32.0003	31.7395	29.3368	29.8013	31.1948	-1.41224	0.0480001	0.375728	androgen receptor signaling pathway [GO:0030521]; circadian rhythm [GO:0007623]; intracellular steroid hormone receptor signaling pathway [GO:0030518]; mRNA processing [GO:0006397]; mRNA stabilization [GO:0048255]; nuclear-transcribed mRNA catabolic process [GO:0000956]; positive regulation of circadian rhythm [GO:0042753]; positive regulation of mRNA splicing, via spliceosome [GO:0048026]; posit…
BCLF1_HUMAN	Q9NYF8	Bcl-2-associated transcription factor 1 (Btf) (BCLAF1 and THRAP3 family member 1)	BCLAF1 BTF KIAA0164	Homo sapiens (Human)	47	20	31.4324	27.6023	28.4522	29.0173	27.6966	26.2673	17.6096	27.0802	-2.06101	0.0570098	0.239648	apoptotic process [GO:0006915]; cellular response to leukemia inhibitory factor [GO:1990830]; negative regulation of transcription, DNA-templated [GO:0045892]; positive regulation of apoptotic process [GO:0043065]; positive regulation of DNA-templated transcription, initiation [GO:2000144]; positive regulation of intrinsic apoptotic signaling pathway [GO:2001244]; positive regulation of response …
NS1BP_HUMAN	Q9Y6Y0	Influenza virus NS1A-binding protein (NS1-BP) (NS1-binding protein) (Aryl hydrocarbon receptor-associated protein 3) (Kelch-like protein 39)	IVNS1ABP ARA3 FLARA3 KIAA0850 KLHL39 NS1 NS1BP HSPC068	Homo sapiens (Human)	53	30	32.3903	29.3326	30.4793	29.134	30.5647	27.7372	28.2232	17.6096	-1.92574	0.0914592	0.263205	negative regulation of intrinsic apoptotic signaling pathway [GO:2001243]; negative regulation of protein ubiquitination [GO:0031397]; response to virus [GO:0009615]; RNA splicing [GO:0008380]; transcription by RNA polymerase III [GO:0006383]; viral process [GO:0016032]
M3K7_HUMAN	O43318	Mitogen-activated protein kinase kinase kinase 7 (EC 2.7.11.25) (Transforming growth factor-beta-activated kinase 1) (TGF-beta-activated kinase 1)	MAP3K7 TAK1	Homo sapiens (Human)	12	7	24.9768	26.4182	17.6096	27.0675	17.6096	26.0954	17.6096	26.7718	-3.84499	0.256574	0.0695893	activation of MAPK activity [GO:0000187]; activation of MAPKK activity [GO:0000186]; activation of NF-kappaB-inducing kinase activity [GO:0007250]; anoikis [GO:0043276]; Fc-epsilon receptor signaling pathway [GO:0038095]; histone H3 acetylation [GO:0043966]; I-kappaB kinase/NF-kappaB signaling [GO:0007249]; I-kappaB phosphorylation [GO:0007252]; interleukin-1-mediated signaling pathway [GO:007049…
PRS7_HUMAN	P35998	26S proteasome regulatory subunit 7 (26S proteasome AAA-ATPase subunit RPT1) (Proteasome 26S subunit ATPase 2) (Protein MSS1)	PSMC2 MSS1	Homo sapiens (Human)	5	3	17.6096	26.2309	25.3871	17.6096	17.6096	25.5052	17.6096	17.6096	-3.88874	0.194753	0.0675106	neutrophil degranulation [GO:0043312]; osteoblast differentiation [GO:0001649]; positive regulation of RNA polymerase II transcriptional preinitiation complex assembly [GO:0045899]; post-translational protein modification [GO:0043687]; protein deubiquitination [GO:0016579]; ubiquitin-dependent ERAD pathway [GO:0030433]; ubiquitin-dependent protein catabolic process [GO:0006511]
ACAP2_HUMAN	Q15057	Arf-GAP with coiled-coil, ANK repeat and PH domain-containing protein 2 (Centaurin-beta-2) (Cnt-b2)	ACAP2 CENTB2 KIAA0041	Homo sapiens (Human)	10	3	26.0243	27.913	17.6096	17.6096	17.6096	26.0728	17.6096	17.6096	-4.20735	0.181552	0.0541328	cellular response to nerve growth factor stimulus [GO:1990090]; protein localization to endosome [GO:0036010]
SR1IP_HUMAN	Q8N9Q2	Protein SREK1IP1 (SFRS12-interacting protein 1) (SREK1-interacting protein 1) (Splicing regulatory protein of 18 kDa) (p18SRP)	SREK1IP1 P18SRP SFRS12IP1	Homo sapiens (Human)	8	5	26.1206	28.6323	17.6096	25.7876	17.6096	29.8329	17.6096	17.6096	-8.3445	0.11928	0.00307649	mRNA processing [GO:0006397]; RNA splicing [GO:0008380]
TPM3_HUMAN	P06753	Tropomyosin alpha-3 chain (Gamma-tropomyosin) (Tropomyosin-3) (Tropomyosin-5) (hTM5)	TPM3	Homo sapiens (Human)	11	8	25.7159	27.23	26.3787	17.6096	17.6096	26.2848	17.6096	17.6096	-8.43765	0.0607922	0.00288412	actin filament organization [GO:0007015]; muscle contraction [GO:0006936]; muscle filament sliding [GO:0030049]
ACTB_HUMAN	P60709	Actin, cytoplasmic 1 (Beta-actin) [Cleaved into: Actin, cytoplasmic 1, N-terminally processed]	ACTB	Homo sapiens (Human)	7	7	17.6096	27.0217	32.433	32.7092	17.6096	17.6096	30.2822	32.0945	-5.78141	0.260714	0.0181812	ATP-dependent chromatin remodeling [GO:0043044]; cell junction assembly [GO:0034329]; cell motility [GO:0048870]; cellular response to cytochalasin B [GO:0072749]; ephrin receptor signaling pathway [GO:0048013]; Fc-gamma receptor signaling pathway involved in phagocytosis [GO:0038096]; membrane organization [GO:0061024]; negative regulation of protein binding [GO:0032091]; platelet aggregation [G…
LS14A_HUMAN	Q8ND56	Protein LSM14 homolog A (Protein FAM61A) (Protein SCD6 homolog) (Putative alpha-synuclein-binding protein) (AlphaSNBP) (RNA-associated protein 55A) (hRAP55) (hRAP55A)	LSM14A C19orf13 FAM61A RAP55 RAP55A	Homo sapiens (Human)	12	6	27.0261	28.0243	17.6096	26.6725	17.6096	27.2681	17.6096	17.6096	-9.23967	0.0634252	0.00165418	cytoplasmic mRNA processing body assembly [GO:0033962]; multicellular organism development [GO:0007275]; positive regulation of type I interferon-mediated signaling pathway [GO:0060340]; regulation of translation [GO:0006417]; RIG-I signaling pathway [GO:0039529]
KCTD2_HUMAN	Q14681	BTB/POZ domain-containing protein KCTD2 (Potassium channel tetramerization domain-containing protein 2)	KCTD2 KIAA0176	Homo sapiens (Human)	15	10	17.6096	30.1498	27.3036	28.5883	17.6096	29.4081	17.6096	28.3906	-4.9458	0.249194	0.0324463	proteasome-mediated ubiquitin-dependent protein catabolic process [GO:0043161]; protein homooligomerization [GO:0051260]
SRSF3_HUMAN	P84103	Serine/arginine-rich splicing factor 3 (Pre-mRNA-splicing factor SRP20) (Splicing factor, arginine/serine-rich 3)	SRSF3 SFRS3 SRP20	Homo sapiens (Human)	7	5	27.3229	28.4055	17.6096	17.6096	17.6096	29.3765	17.6096	17.6096	-4.85665	0.240684	0.0345146	cellular response to leukemia inhibitory factor [GO:1990830]; mRNA 3'-end processing [GO:0031124]; mRNA export from nucleus [GO:0006406]; mRNA splicing, via spliceosome [GO:0000398]; regulation of mRNA splicing, via spliceosome [GO:0048024]; RNA export from nucleus [GO:0006405]
COPRS_HUMAN	Q9NQ92	Coordinator of PRMT5 and differentiation stimulator (Cooperator of PRMT5) (Protein TTP1)	COPRS C17orf79 COPR5	Homo sapiens (Human)	8	5	27.7481	28.3463	30.4183	29.8421	26.8436	17.6096	17.6096	29.2639	-6.86756	0.026472	0.00856362	histone H4-R3 methylation [GO:0043985]; muscle organ development [GO:0007517]; regulation of transcription, DNA-templated [GO:0006355]; transcription, DNA-templated [GO:0006351]
* LFQ of 0 are replaced by ta value smaller than the minimal detected LFQ vaue : 17.60964047 . This is done in oroder to calculate median LFQ vaue of the replicates.
